# Supplementary material for: Development of Molecular Markers for Determining Continental Origin of Wood from White Oaks (Quercus L. sect. Quercus)
Source: PLoS One. 2016 Jun 28;11(6):e0158221. doi: 10.1371/journal.pone.0158221 (PMC4924829; doi:10.1371/journal.pone.0158221)
Supplement: S1 File — (XLSX) [file pone.0158221.s002.xlsx]

## Sheet: Sheet1
Information details including genotypes of used Quercus individuals as references
														genotype (fragment length for five markers)
thuenen_ID	species	country	region	population	sampling_date	arrival_date	sample_type	tissue_types	collector	remark	latitude	longitude	altitude	trnCD	trnLF	psaI_ycf4	psbE_petL	trnDT
QUALB_3_1	Quercus alba	USA	Michigan			2014-11-01	DNA		K. Kim, E. Hedborn	Morton Arboretum, Illinois, USA	41.8649	-86.3507	195	115	130	178	185
QUALB_4_1	Quercus alba	USA	Minnesota			2014-11-01	DNA		D. Keiser	Morton Arboretum, Illinois, USA	45.198	-93.387	265	115	130	178	185
QUALB_5_1	Quercus alba	USA	North Carolina		2013-10-01	2014-11-01	DNA		Paul Berrang		35.2535	-82.197	342	115	130	178	185
QUALB_6_1	Quercus alba	USA	North Carolina		2013-10-01	2014-11-01	DNA		Paul Berrang		35.25357	-82.19709	342	115	130	178	185
QUALB_7_1	Quercus alba	USA	Ohio		2013-08-26	2014-11-01	DNA		Britton Flash		39.9039	-83.2113	278	115	130	178	185
QUALB_8_1	Quercus alba	USA	Ohio		2013-08-29	2014-11-01	DNA		Ben Gombash		41.543517	-83.84005	207	115	130	178	185
QUALB_9_1	Quercus alba	USA	Ohio		2013-08-27	2014-11-01	DNA		Britton Flash		40.2555	-83.0708	282	115	130	178	185
QUALB_10_1	Quercus alba	USA	Ohio		2013-08-27	2014-11-01	DNA		Britton Flash		40.255519	-83.072392	271	115	130	178	185
QUALB_11_1	Quercus alba	USA	Ohio		2013-08-28	2014-11-01	DNA		Britton Flash		40.25551	-83.070889	274	115	130	178	185
QUALB_12_1	Quercus alba	USA	Pennsylvania		2013-09-19	2014-11-01	DNA		S. Forry		41.383889	-79.053994	512	115	130		185
QUALB_13_1	Quercus alba	USA	Pennsylvania		2013-09-21	2014-11-01	DNA		S. Forry		41.506431	-79.245106	526	115	130	178	185
QUALB_14_1	Quercus alba	USA	Vermont		2013-09-21	2014-11-01	DNA		S. Forry		41.506431	-79.245106	526	115	130
QUALB_15_1	Quercus alba	USA	Vermont		2013-09-08	2014-11-01	DNA		M. Twery		44.41	-73.219167	60	115	130	178	185
QUALB_16_1	Quercus alba	USA	Wisconsin		2013-09-01	2014-11-01	DNA		Paul Berrang		42.8649	-88.524	284	115	130	178	185
QUALB_17_1	Quercus alba	USA	Wisconsin		2013-09-01	2014-11-01	DNA		Paul Berrang		42.8754	-88.3277	258	115	130	178	185
QUALB_18_1	Quercus alba	USA		seed material from wild habitat	2013-04-01	2013-04-15	Tissue	leaf	Gregor Aas	Bot. Garden Bayreuth, Germany								88_101
QUALB_19_1	Quercus alba	unknown			2013-04-25	2013-05-01	Tissue	leaf	Volker Meng	Bot. Garden Goettingen, Germany								88_101
QUALB_20_1	Quercus alba	unknown			2013-05-10	2013-05-12	Tissue	leaf	Frau Petersen	Bot. Garden Kiel, Germany								88_101
QUALB_23_1	Quercus alba	unknown			2013-03-01	2013-03-10	Tissue	leaf		Arboretum Hamburg-Bergedorf								88_101
QUBIC_1_1	Quercus bicolor	USA	Illinois			2014-11-01	DNA		A. Hipp	Morton Arboretum, Illinois, USA	41.7357	-87.8565	207	115	130
QUBIC_2_1	Quercus bicolor	USA	Illinois			2014-11-01	DNA		EA Cope	Morton Arboretum, Illinois, USA				115	130
QUBIC_3_1	Quercus bicolor	USA	Kansas			2014-11-01	DNA		A. Hipp	Morton Arboretum, Illinois, USA	38.9048	-94.8926	284	115	130	178	185
QUBIC_4_1	Quercus bicolor	USA	Ohio		2013-08-29	2014-11-01	DNA		Ben Gombash		41.533733	-83.928667	202	115	130	178	185
QUBIC_5_1	Quercus bicolor	USA	Wisconsin		2013-09-01	2014-11-01	DNA		Paul Berrang		42.9116	-88.6854	238	115		178	185
QUBIC_6_1	Quercus bicolor	USA	Wisconsin		2013-09-01	2014-11-01	DNA		Paul Berrang		42.82359	-88.21786	237	115	130	178	185
QUBIC_7_1	Quercus bicolor	unknown			2013-04-25	2013-05-01	Tissue	leaf	Volker Meng	Bot. Garden Goettingen, Germany								88_101
QUBIC_8_1	Quercus bicolor	unknown			2013-04-25	2013-05-01	Tissue	leaf	Volker Meng	Bot. Garden Goettingen, Germany								88_101
QUBIC_9_1	Quercus bicolor	unknown			2013-04-25	2013-05-01	Tissue	leaf	Volker Meng	Bot. Garden Goettingen, Germany								88_101
QUBIC_10_1	Quercus bicolor	unknown			2013-04-25	2013-05-01	Tissue	leaf	Volker Meng	Bot. Garden Goettingen, Germany								88_101
QUDEN_1_1	Quercus dentata	Russia		Leoparet	2012-06-01	2012-08-01	Tissue	dry_leaf	Yulai Yanbaev		42.801233	131.245433				174	179
QUDEN_2_1	Quercus dentata	Russia		Leoparet	2012-06-01	2012-08-01	Tissue	dry_leaf	Yulai Yanbaev		42.801233	131.245433			135	174	179	86_71
QUDEN_3_1	Quercus dentata	Russia		Leoparet	2012-06-01	2012-08-01	Tissue	dry_leaf	Yulai Yanbaev		42.801233	131.245433		123	135	174	179	86_71
QUDEN_5_1	Quercus dentata	Russia		Leoparet	2012-06-01	2012-08-01	Tissue	dry_leaf	Yulai Yanbaev		42.801233	131.245433		123	135	174	179	86_71
QUDEN_6_1	Quercus dentata	Russia		Leoparet	2012-06-01	2012-08-01	Tissue	dry_leaf	Yulai Yanbaev		42.801233	131.245433					179	86_71
QUDEN_7_1	Quercus dentata	Russia		Leoparet	2012-06-01	2012-08-01	Tissue	dry_leaf	Yulai Yanbaev		42.801233	131.245433					179
QUDEN_8_1	Quercus dentata	Russia		Leoparet	2012-06-01	2012-08-01	Tissue	dry_leaf	Yulai Yanbaev		42.801233	131.245433		123	135	174	179
QUDEN_9_1	Quercus dentata	Russia		Leoparet	2012-06-01	2012-08-01	Tissue	dry_leaf	Yulai Yanbaev		42.801233	131.245433		123		174	179
QUDEN_10_1	Quercus dentata	Russia		Leoparet	2012-06-01	2012-08-01	Tissue	dry_leaf	Yulai Yanbaev		42.801233	131.245433				174	179
QUDEN_11_1	Quercus dentata	unknown			2013-04-25	2013-05-01	Tissue	leaf	Volker Meng	Bot. Garden Goettingen, Germany				123	135	174	179	86_71
QUGAR_1_1	Quercus garryana	USA	California		1964-09-29	2014-11-01	DNA		R. Gankin, G.L. Stebbins		38.6946	-120.8149	559	115	130	178	185
QUGAR_2_1	Quercus garryana	USA	Oregon		2013-10-24	2014-11-01	DNA		T. Jennings		43.305073	-123.241282	395	115	130	178	185
QUGAR_3_1	Quercus garryana	USA	Oregon		2013-10-25	2014-11-01	DNA		T. Jennings		42.099881	-122.533235	874	115		178	185
QUGAR_4_1	Quercus garryana	USA	Oregon		2013-10-30	2014-11-01	DNA		T. Jennings, R.Cronn		43.670604	-122.432136	487	115	130
QULYR_1_1	Quercus lyrata	USA	Arkansas		2013-09-15	2014-11-01	DNA		A. Willyard, A. Bigott, A. Wofford		35.08316	-93.07912	310	115		178	185
QULYR_2_1	Quercus lyrata	USA	Georgia			2014-11-01	DNA		R. Lance	Morton Arboretum, Illinois, USA	30.708414	-84.856498	20	115	130	178	185
QULYR_3_1	Quercus lyrata	USA	Illinois			2014-11-01	DNA		A. Hipp	Morton Arboretum, Illinois, USA	37.624166	-89.501998	107	115	130	178	185
QULYR_4_1	Quercus lyrata	USA	Missouri			2014-11-01	DNA		A. Hipp	Morton Arboretum, Illinois, USA	36.720972	-90.112917	109	115	130	178	185
QULYR_5_1	Quercus lyrata	unknown			2013-04-25	2013-05-01	Tissue	leaf	Volker Meng	Bot. Garden Goettingen, Germany								88_101
QULYR_6_1	Quercus lyrata	unknown			2013-03-01	2013-03-10	Tissue	leaf		Arboretum Hambug-Bergedorf, Germany								88_101
QUMAC_1_1	Quercus macrocarpa	USA	Illinois			2014-11-01	DNA		E. Hedborn	Morton Arboretum, Illinois, USA	41.482683	-87.663035	209	115	130	178	185
QUMAC_2_1	Quercus macrocarpa	USA	Illinois			2014-11-01	DNA		A. Hipp	Morton Arboretum, Illinois, USA	38.354605	-87.830398	131	115	130	178	185
QUMAC_3_1	Quercus macrocarpa	USA	Kansas			2014-11-01	DNA		A. Hipp	Morton Arboretum, Illinois, USA	39.745252	-95.9833	373	115	130	178	185
QUMAC_4_1	Quercus macrocarpa	USA	North Dakota			2014-11-01	DNA		A. Hipp	Morton Arboretum, Illinois, USA	48.113737	-98.860031	450	115	130	178	185
QUMAC_5_1	Quercus macrocarpa	USA	Ohio		2013-08-29	2014-11-01	DNA		Britton Flash		40.04504	-83.478133	317	115	130	178	185
QUMAC_6_1	Quercus macrocarpa	USA	Ohio		2013-08-29	2014-11-01	DNA		Britton Flash		40.04504	-83.478133	317	115	130	178	185
QUMAC_7_1	Quercus macrocarpa	USA	Ohio		2013-08-30	2014-11-01	DNA		Britton Flash		39.938203	-83.227815	260	115		178	185
QUMAC_8_1	Quercus macrocarpa	USA	Ohio		2013-08-29	2014-11-01	DNA		Ben Gombash		41.534333	-83.928767	203	115	130	178	185
QUMAC_9_1	Quercus macrocarpa	USA	Wisconsin		2013-09-01	2014-11-01	DNA		Paul Berrang		42.90657	-88.5456	270	115	130	178	185
QUMAC_10_1	Quercus macrocarpa	USA	Wisconsin		2013-09-01	2014-11-01	DNA		Paul Berrang		42.9081	-88.54601	271	115	130	178	185
QUMAC_11_1	Quercus macrocarpa	USA	Wisconsin		2013-09-01	2014-11-01	DNA		Paul Berrang		42.87513	-88.32767	257	115	130
QUMAC_12_1	Quercus macrocarpa	USA	Wisconsin		2013-09-01	2014-11-01	DNA		Paul Berrang		42.87919	-88.32468	244	115	130	178	185
QUMAC_13_1	Quercus macrocarpa	USA		seed material from wild habitat	2013-04-01	2013-04-15	Tissue	leaf	Gregor Aas	Bot. Garden Bayreuth, Germany								88_101
QUMAC_14_1	Quercus macrocarpa	USA		seed material from wild habitat	2013-04-01	2013-04-15	Tissue	leaf	Gregor Aas	Bot. Garden Bayreuth, Germany								88_101
QUMAC_15_1	Quercus macrocarpa	unknown			2013-04-25	2013-05-01	Tissue	leaf	Volker Meng	Bot. Garden Goettingen, Germany								88_101
QUMAC_16_1	Quercus macrocarpa	unknown			2013-04-25	2013-05-01	Tissue	leaf	Volker Meng	Bot. Garden Goettingen, Germany								88_101
QUMAC_17_1	Quercus macrocarpa	unknown			2013-05-10	2013-05-12	Tissue	leaf	Frau Petersen	Bot. Garden Kiel, Germany								88_101
QUMAC_18_1	Quercus macrocarpa	unknown			2013-03-01	2013-03-10	Tissue	leaf		Arboretum Hamburg-Bergedorf, Germany								88_101
QUMAC_19_1	Quercus macrocarpa	unknown			2013-03-01	2013-03-10	Tissue	leaf		Arboretum Hamburg-Bergedorf, Germany								88_101
QUMIC_1_1	Quercus michauxii	USA	Illinois			2014-11-01	DNA		A. Hipp	Morton Arboretum, Illinois, USA	37.139361	-89.342939	98	115	130	178	185
QUMIC_2_1	Quercus michauxii	USA	indiana			2014-11-01	DNA		Friesner	Morton Arboretum, Illinois, USA				115	130	178	185
QUMIC_3_1	Quercus michauxii	USA	Missouri			2014-11-01	DNA		P. J. van der Linden	Morton Arboretum, Illinois, USA	36.644722	-89.285		115	130	178	185
QUMIC_4_1	Quercus michauxii	USA	North Carolina			2014-11-01	DNA		Paul Manos	Duke University, Durham, NC				115	130	178	185
QUMIC_5_1	Quercus michauxii	USA	North Carolina			2014-11-01	DNA		Paul Manos	Duke University, Durham, NC				115	130
QUMIC_6_1	Quercus michauxii	USA		seed material from wild habitat	2013-04-01	2013-04-15	Tissue	leaf	Gregor Aas	Bot. Garden Bayreuth, Germany								88_101
QUMON_1_1	Quercus mongolica	Russia			2011-09-16	2012-08-01	Tissue	dry_leaf	Alexander von Bismarck		45.816944	134.059806				174	179	86_71
QUMON_2_1	Quercus mongolica	Russia			2011-09-16	2012-08-01	Tissue	dry_leaf	Alexander von Bismarck		45.816528	134.059806						86_71
QUMON_4_1	Quercus mongolica	Russia			2011-09-16	2012-08-01	Tissue	dry_leaf	Alexander von Bismarck		45.815722	134.059528						86_71
QUMON_8_1	Quercus mongolica	Russia			2011-09-16	2012-08-01	Tissue	dry_leaf	Alexander von Bismarck		45.813806	134.059333						86_71
QUMON_11_1	Quercus mongolica	Russia			2011-09-16	2012-08-01	Tissue	dry_leaf	Alexander von Bismarck		46.082028	133.947417						86_71
QUMON_12_1	Quercus mongolica	Russia			2011-09-16	2012-08-01	Tissue	dry_leaf	Alexander von Bismarck		46.082417	133.947778						86_71
QUMON_13_1	Quercus mongolica	Russia			2011-09-16	2012-08-01	Tissue	dry_leaf	Alexander von Bismarck		46.082417	133.94775						86_71
QUMON_14_1	Quercus mongolica	Russia			2011-09-16	2012-08-01	Tissue	dry_leaf	Alexander von Bismarck		45.083333	133.947194						86_71
QUMON_15_1	Quercus mongolica	Russia			2011-09-16	2012-08-01	Tissue	dry_leaf	Alexander von Bismarck		45.083917	133.947083						86_71
QUMON_16_1	Quercus mongolica	Russia			2011-09-16	2012-08-01	Tissue	dry_leaf	Alexander von Bismarck		46.084083	133.946583						86_71
QUMON_17_1	Quercus mongolica	Russia			2011-09-16	2012-08-01	Tissue	dry_leaf	Alexander von Bismarck		46.083722	133.946139						86_71
QUMON_18_1	Quercus mongolica	Russia			2011-09-16	2012-08-01	Tissue	dry_leaf	Alexander von Bismarck		46.083028	133.945889						86_71
QUMON_19_1	Quercus mongolica	Russia			2011-09-16	2012-08-01	Tissue	dry_leaf	Alexander von Bismarck		46.082556	133.94625						86_71
QUMON_20_1	Quercus mongolica	Russia			2011-09-16	2012-08-01	Tissue	dry_leaf	Alexander von Bismarck		46.082194	133.945556						86_71
QUMON_21_1	Quercus mongolica	Russia			2011-09-19	2012-08-01	Tissue	dry_leaf	Alexander von Bismarck		48.556139	135.206472						86_71
QUMON_22_1	Quercus mongolica	Russia			2011-09-19	2012-08-01	Tissue	dry_leaf	Alexander von Bismarck		48.556139	135.205056		123	135	174	179	86_71
QUMON_23_1	Quercus mongolica	Russia			2011-09-19	2012-08-01	Tissue	dry_leaf	Alexander von Bismarck		48.556917	135.203444		123	135	174	179
QUMON_27_1	Quercus mongolica	Russia			2011-09-19	2012-08-01	Tissue	dry_leaf	Alexander von Bismarck		48.556917	135.196528						86_71
QUMON_28_1	Quercus mongolica	Russia			2011-09-19	2012-08-01	Tissue	dry_leaf	Alexander von Bismarck		48.557694	135.19575						86_71
QUMON_30_1	Quercus mongolica	Russia			2011-09-19	2012-08-01	Tissue	dry_leaf	Alexander von Bismarck		48.554583	135.193778						86_71
QUMON_32_1	Quercus mongolica	China			2011-09-13	2012-08-01	Tissue	dry_leaf	Alexander von Bismarck		45.372239	127.238333						86_71
QUMON_34_1	Quercus mongolica	China			2011-09-13	2012-08-01	Tissue	dry_leaf	Alexander von Bismarck		45.372061	127.236967						86_71
QUMON_36_1	Quercus mongolica	China			2011-09-13	2012-08-01	Tissue	dry_leaf	Alexander von Bismarck		45.372403	127.234928						86_71
QUMON_37_1	Quercus mongolica	China			2011-09-13	2012-08-01	Tissue	dry_leaf	Alexander von Bismarck		45.372728	127.234217						86_71
QUMON_38_1	Quercus mongolica	China			2011-09-13	2012-08-01	Tissue	dry_leaf	Alexander von Bismarck		45.37315	127.23375						86_71
QUMON_42_1	Quercus mongolica	China			2011-09-13	2012-08-01	Tissue	dry_leaf	Alexander von Bismarck		45.429692	127.092031						86_71
QUMON_43_1	Quercus mongolica	China			2011-09-13	2012-08-01	Tissue	dry_leaf	Alexander von Bismarck		45.429631	127.091544						86_71
QUMON_44_1	Quercus mongolica	China			2011-09-13	2012-08-01	Tissue	dry_leaf	Alexander von Bismarck		45.429531	127.091156						86_71
QUMON_45_1	Quercus mongolica	China			2011-09-13	2012-08-01	Tissue	dry_leaf	Alexander von Bismarck		45.429411	127.0908			135			86_71
QUMON_46_1	Quercus mongolica	China			2011-09-13	2012-08-01	Tissue	dry_leaf	Alexander von Bismarck		45.429128	127.090697						86_71
QUMON_49_1	Quercus mongolica	China			2011-09-13	2012-08-01	Tissue	dry_leaf	Alexander von Bismarck		45.428283	127.090569						86_71
QUMON_50_1	Quercus mongolica	China			2011-09-13	2012-08-01	Tissue	dry_leaf	Alexander von Bismarck		45.42785	127.090578						86_71
QUMON_52_1	Quercus mongolica	China			2011-09-09	2012-08-01	Tissue	dry_leaf	Alexander von Bismarck		43.835025	126.6177						86_71
QUMON_53_1	Quercus mongolica	China			2011-09-09	2012-08-01	Tissue	dry_leaf	Alexander von Bismarck		43.834967	126.6179		123	135			86_71
QUMON_54_1	Quercus mongolica	Russia			2012-06-01	2012-08-01	Tissue	dry_leaf	Yulai Yanbaev		43.2058	132.40785						86_71
QUMON_55_1	Quercus mongolica	Russia			2012-06-01	2012-08-01	Tissue	dry_leaf	Yulai Yanbaev		43.2058	132.40785						86_71
QUMON_57_1	Quercus mongolica	Russia			2012-06-01	2012-08-01	Tissue	dry_leaf	Yulai Yanbaev		43.2058	132.40785						86_71
QUMON_59_1	Quercus mongolica	Russia			2012-06-01	2012-08-01	Tissue	dry_leaf	Yulai Yanbaev		43.2058	132.40785						86_71
QUMON_64_1	Quercus mongolica	Russia		Khabarousk	2012-06-01	2012-08-01	Tissue	dry_leaf	Yulai Yanbaev		48.619717	135.590783						86_71
QUMON_65_1	Quercus mongolica	Russia		Khabarousk	2012-06-01	2012-08-01	Tissue	dry_leaf	Yulai Yanbaev		48.619717	135.590783						86_71
QUMON_67_1	Quercus mongolica	Russia		Khabarousk	2012-06-01	2012-08-01	Tissue	dry_leaf	Yulai Yanbaev		48.619717	135.590783						86_71
QUMON_69_1	Quercus mongolica	Russia		Khabarousk	2012-06-01	2012-08-01	Tissue	dry_leaf	Yulai Yanbaev		48.619717	135.590783						86_71
QUMON_70_1	Quercus mongolica	Russia		Khabarousk	2012-06-01	2012-08-01	Tissue	dry_leaf	Yulai Yanbaev		48.619717	135.590783						86_71
QUMON_74_1	Quercus mongolica	Russia			2012-08-01	2012-11-01	Tissue	dry_leaf	Yulai Yanbaev		46.74835	135.525017						86_71
QUMON_75_1	Quercus mongolica	Russia			2012-08-01	2012-11-01	Tissue	dry_leaf	Yulai Yanbaev		46.74835	135.525017			135			86_71
QUMON_76_1	Quercus mongolica	Russia			2012-08-01	2012-11-01	Tissue	dry_leaf	Yulai Yanbaev		46.74835	135.525017			135			86_71
QUMON_77_1	Quercus mongolica	Russia			2012-08-01	2012-11-01	Tissue	dry_leaf	Yulai Yanbaev		46.74835	135.525017						86_71
QUMON_78_1	Quercus mongolica	Russia			2012-08-01	2012-11-01	Tissue	dry_leaf	Yulai Yanbaev		46.74835	135.525017				174	179	86_71
QUMON_81_1	Quercus mongolica	Russia			2012-08-01	2012-11-01	Tissue	dry_leaf	Yulai Yanbaev		46.74835	135.525017						86_71
QUMON_82_1	Quercus mongolica	Russia			2012-08-01	2012-11-01	Tissue	dry_leaf	Yulai Yanbaev		46.74835	135.525017						86_71
QUMON_83_1	Quercus mongolica	Russia			2012-08-01	2012-11-01	Tissue	dry_leaf	Yulai Yanbaev		46.74835	135.525017						86_71
QUMON_84_1	Quercus mongolica	Russia			2012-08-01	2012-11-01	Tissue	dry_leaf	Yulai Yanbaev		46.74835	135.525017						86_71
QUMON_85_1	Quercus mongolica	Russia			2012-08-01	2012-11-01	Tissue	dry_leaf	Yulai Yanbaev		46.74835	135.525017			135			86_71
QUMON_86_1	Quercus mongolica	Russia			2012-08-01	2012-11-01	Tissue	dry_leaf	Yulai Yanbaev		46.74835	135.525017						86_71
QUMON_87_1	Quercus mongolica	Russia			2012-08-01	2012-11-01	Tissue	dry_leaf	Yulai Yanbaev		46.74835	135.525017						86_71
QUMON_88_1	Quercus mongolica	Russia			2012-08-01	2012-11-01	Tissue	dry_leaf	Yulai Yanbaev		46.74835	135.525017						86_71
QUMON_89_1	Quercus mongolica	Russia			2012-08-01	2012-11-01	Tissue	dry_leaf	Yulai Yanbaev		46.74835	135.525017						86_71
QUMON_90_1	Quercus mongolica	Russia			2012-08-01	2012-11-01	Tissue	dry_leaf	Yulai Yanbaev		46.74835	135.525017						86_71
QUMON_92_1	Quercus mongolica	Russia			2012-08-01	2012-11-01	Tissue	dry_leaf	Yulai Yanbaev		46.74835	135.525017						86_71
QUMON_93_1	Quercus mongolica	Russia			2012-08-01	2012-11-01	Tissue	dry_leaf	Yulai Yanbaev		46.74835	135.525017				174	179	86_71
QUMON_97_1	Quercus mongolica	Russia			2012-08-01	2012-11-01	Tissue	dry_leaf	Yulai Yanbaev		44.358667	134.539167				174	179	86_71
QUMON_98_1	Quercus mongolica	Russia			2012-08-01	2012-11-01	Tissue	dry_leaf	Yulai Yanbaev		44.358667	134.539167						86_71
QUMON_101_1	Quercus mongolica	Russia			2012-08-01	2012-11-01	Tissue	dry_leaf	Yulai Yanbaev		44.358667	134.539167						86_71
QUMON_102_1	Quercus mongolica	Russia			2012-08-01	2012-11-01	Tissue	dry_leaf	Yulai Yanbaev		44.358667	134.539167						86_71
QUMON_103_1	Quercus mongolica	Russia			2012-08-01	2012-11-01	Tissue	dry_leaf	Yulai Yanbaev		44.358667	134.539167				174	179	86_71
QUMON_104_1	Quercus mongolica	Russia			2012-08-01	2012-11-01	Tissue	dry_leaf	Yulai Yanbaev		44.358667	134.539167						86_71
QUMON_105_1	Quercus mongolica	Russia			2012-08-01	2012-11-01	Tissue	dry_leaf	Yulai Yanbaev		44.358667	134.539167						86_71
QUMON_108_1	Quercus mongolica	Russia			2012-08-01	2012-11-01	Tissue	dry_leaf	Yulai Yanbaev		44.358667	134.539167						86_71
QUMON_109_1	Quercus mongolica	Russia			2012-08-01	2012-11-01	Tissue	dry_leaf	Yulai Yanbaev		44.358667	134.539167						86_71
QUMON_110_1	Quercus mongolica	Russia			2012-08-01	2012-11-01	Tissue	dry_leaf	Yulai Yanbaev		44.358667	134.539167						86_71
QUMON_111_1	Quercus mongolica	Russia			2012-08-01	2012-11-01	Tissue	dry_leaf	Yulai Yanbaev		44.358667	134.539167						86_71
QUMON_112_1	Quercus mongolica	Russia			2012-08-01	2012-11-01	Tissue	dry_leaf	Yulai Yanbaev		44.358667	134.539167						86_71
QUMON_113_1	Quercus mongolica	Russia			2012-08-01	2012-11-01	Tissue	dry_leaf	Yulai Yanbaev		44.358667	134.539167						86_71
QUMON_114_1	Quercus mongolica	Russia			2012-08-01	2012-11-01	Tissue	dry_leaf	Yulai Yanbaev		44.358667	134.539167						86_71
QUMON_115_1	Quercus mongolica	Russia			2012-08-01	2012-11-01	Tissue	dry_leaf	Yulai Yanbaev		44.358667	134.539167			135			86_71
QUMON_117_1	Quercus mongolica	Russia			2012-08-01	2012-11-01	Tissue	dry_leaf	Yulai Yanbaev		44.358667	134.539167						86_71
QUMON_118_1	Quercus mongolica	Russia			2012-08-01	2012-11-01	Tissue	dry_leaf	Yulai Yanbaev		44.358667	134.539167						86_71
QUMON_119_1	Quercus mongolica	Russia			2012-08-01	2012-11-01	Tissue	dry_leaf	Yulai Yanbaev		44.358667	134.539167						86_71
QUMON_120_1	Quercus mongolica	Russia			2012-08-01	2012-11-01	Tissue	dry_leaf	Yulai Yanbaev		44.358667	134.539167			135			86_71
QUMON_121_1	Quercus mongolica	Russia			2012-08-01	2012-11-01	Tissue	dry_leaf	Yulai Yanbaev		44.358667	134.539167						86_71
QUMON_123_1	Quercus mongolica	Russia			2012-08-01	2012-11-01	Tissue	dry_leaf	Yulai Yanbaev		44.520117	135.679467						86_71
QUMON_127_1	Quercus mongolica	Russia			2012-08-01	2012-11-01	Tissue	dry_leaf	Yulai Yanbaev		44.520117	135.679467						86_71
QUMON_129_1	Quercus mongolica	Russia			2012-08-01	2012-11-01	Tissue	dry_leaf	Yulai Yanbaev		44.520117	135.679467						86_71
QUMON_130_1	Quercus mongolica	Russia			2012-08-01	2012-11-01	Tissue	dry_leaf	Yulai Yanbaev		44.520117	135.679467						86_71
QUMON_131_1	Quercus mongolica	Russia			2012-08-01	2012-11-01	Tissue	dry_leaf	Yulai Yanbaev		44.520117	135.679467			135			86_71
QUMON_132_1	Quercus mongolica	Russia			2012-08-01	2012-11-01	Tissue	dry_leaf	Yulai Yanbaev		44.520117	135.679467						86_71
QUMON_133_1	Quercus mongolica	Russia			2012-08-01	2012-11-01	Tissue	dry_leaf	Yulai Yanbaev		44.520117	135.679467						86_71
QUMON_134_1	Quercus mongolica	Russia			2012-08-01	2012-11-01	Tissue	dry_leaf	Yulai Yanbaev		44.520117	135.679467						86_71
QUMON_135_1	Quercus mongolica	Russia			2012-08-01	2012-11-01	Tissue	dry_leaf	Yulai Yanbaev		44.520117	135.679467						86_71
QUMON_137_1	Quercus mongolica	Russia			2012-08-01	2012-11-01	Tissue	dry_leaf	Yulai Yanbaev		44.520117	135.679467						86_71
QUMON_140_1	Quercus mongolica	Russia			2012-08-01	2012-11-01	Tissue	dry_leaf	Yulai Yanbaev		44.520117	135.679467						86_71
QUMON_141_1	Quercus mongolica	Russia			2012-08-01	2012-11-01	Tissue	dry_leaf	Yulai Yanbaev		44.520117	135.679467						86_71
QUMON_142_1	Quercus mongolica	Russia			2012-08-01	2012-11-01	Tissue	dry_leaf	Yulai Yanbaev		44.520117	135.679467						86_71
QUMON_145_1	Quercus mongolica	Russia			2012-08-01	2012-11-01	Tissue	dry_leaf	Yulai Yanbaev		44.520117	135.679467						86_71
QUMON_146_1	Quercus mongolica	Russia			2012-08-01	2012-11-01	Tissue	dry_leaf	Yulai Yanbaev		44.520117	135.679467						86_71
QUMON_148_1	Quercus mongolica	Russia			2012-08-01	2012-11-01	Tissue	dry_leaf	Yulai Yanbaev		44.520117	135.679467						86_71
QUMON_150_1	Quercus mongolica	Russia			2012-08-01	2012-11-01	Tissue	dry_leaf	Yulai Yanbaev		44.520117	135.679467						86_71
QUMON_151_1	Quercus mongolica	Russia			2012-08-01	2012-11-01	Tissue	dry_leaf	Yulai Yanbaev		44.520117	135.679467						86_71
QUMON_152_1	Quercus mongolica	Russia			2012-08-01	2012-11-01	Tissue	dry_leaf	Yulai Yanbaev		44.520117	135.679467						86_71
QUMON_154_1	Quercus mongolica	Russia			2012-08-01	2012-11-01	Tissue	dry_leaf	Yulai Yanbaev		44.520117	135.679467						86_71
QUMON_159_1	Quercus mongolica	Russia			2012-08-01	2012-11-01	Tissue	dry_leaf	Yulai Yanbaev		49.4038	137.653267			135			86_71
QUMON_160_1	Quercus mongolica	Russia			2012-08-01	2012-11-01	Tissue	dry_leaf	Yulai Yanbaev		49.4038	137.653267						86_71
QUMON_161_1	Quercus mongolica	Russia			2012-08-01	2012-11-01	Tissue	dry_leaf	Yulai Yanbaev		49.4038	137.653267						86_71
QUMON_162_1	Quercus mongolica	Russia			2012-08-01	2012-11-01	Tissue	dry_leaf	Yulai Yanbaev		49.4038	137.653267			135			86_71
QUMON_164_1	Quercus mongolica	Russia			2012-08-01	2012-11-01	Tissue	dry_leaf	Yulai Yanbaev		49.4038	137.653267						86_71
QUMON_166_1	Quercus mongolica	Russia			2012-08-01	2012-11-01	Tissue	dry_leaf	Yulai Yanbaev		49.4038	137.653267						86_71
QUMON_168_1	Quercus mongolica	Russia			2012-08-01	2012-11-01	Tissue	dry_leaf	Yulai Yanbaev		49.4038	137.653267						86_71
QUMON_169_1	Quercus mongolica	Russia			2012-08-01	2012-11-01	Tissue	dry_leaf	Yulai Yanbaev		49.4038	137.653267						86_71
QUMON_170_1	Quercus mongolica	Russia			2012-08-01	2012-11-01	Tissue	dry_leaf	Yulai Yanbaev		49.4038	137.653267						86_71
QUMON_171_1	Quercus mongolica	Russia			2012-08-01	2012-11-01	Tissue	dry_leaf	Yulai Yanbaev		49.4038	137.653267				174	179	86_71
QUMON_172_1	Quercus mongolica	Russia			2012-08-01	2012-11-01	Tissue	dry_leaf	Yulai Yanbaev		49.4038	137.653267						86_71
QUMON_173_1	Quercus mongolica	Russia			2012-08-01	2012-11-01	Tissue	dry_leaf	Yulai Yanbaev		49.4038	137.653267				174	179	86_71
QUMON_174_1	Quercus mongolica	Russia			2012-08-01	2012-11-01	Tissue	dry_leaf	Yulai Yanbaev		49.4038	137.653267						86_71
QUMON_176_1	Quercus mongolica	Russia			2012-08-01	2012-11-01	Tissue	dry_leaf	Yulai Yanbaev		49.4038	137.653267						86_71
QUMON_178_1	Quercus mongolica	Russia			2012-08-01	2012-11-01	Tissue	dry_leaf	Yulai Yanbaev		49.4038	137.653267						86_71
QUMON_179_1	Quercus mongolica	Russia			2012-08-01	2012-11-01	Tissue	dry_leaf	Yulai Yanbaev		49.4038	137.653267						86_71
QUMON_180_1	Quercus mongolica	Russia			2012-08-01	2012-11-01	Tissue	dry_leaf	Yulai Yanbaev		49.4038	137.653267						86_71
QUMON_181_1	Quercus mongolica	Russia			2012-08-01	2012-11-01	Tissue	dry_leaf	Yulai Yanbaev		49.4038	137.653267			135			86_71
QUMON_182_1	Quercus mongolica	Russia			2012-08-01	2012-11-01	Tissue	dry_leaf	Yulai Yanbaev		49.4038	137.653267						86_71
QUMON_183_1	Quercus mongolica	Russia			2012-08-01	2012-11-01	Tissue	dry_leaf	Yulai Yanbaev		49.4038	137.653267						86_71
QUMON_184_1	Quercus mongolica	Russia			2012-08-01	2012-11-01	Tissue	dry_leaf	Yulai Yanbaev		49.4038	137.653267						86_71
QUMON_187_1	Quercus mongolica	Russia			2012-08-01	2012-11-01	Tissue	dry_leaf	Yulai Yanbaev		49.4038	137.653267						86_71
QUMON_192_1	Quercus mongolica	Russia			2012-08-01	2012-11-01	Tissue	dry_leaf	Yulai Yanbaev		48.260967	134.9096						86_71
QUMON_193_1	Quercus mongolica	Russia			2012-08-01	2012-11-01	Tissue	dry_leaf	Yulai Yanbaev		48.260967	134.9096						86_71
QUMON_198_1	Quercus mongolica	Russia			2012-08-01	2012-11-01	Tissue	dry_leaf	Yulai Yanbaev		48.260967	134.9096						86_71
QUMON_201_1	Quercus mongolica	Russia			2012-08-01	2012-11-01	Tissue	dry_leaf	Yulai Yanbaev		48.260967	134.9096						86_71
QUMON_202_1	Quercus mongolica	Russia			2012-08-01	2012-11-01	Tissue	dry_leaf	Yulai Yanbaev		48.260967	134.9096						86_71
QUMON_203_1	Quercus mongolica	Russia			2012-08-01	2012-11-01	Tissue	dry_leaf	Yulai Yanbaev		48.260967	134.9096						86_71
QUMON_204_1	Quercus mongolica	Russia			2012-08-01	2012-11-01	Tissue	dry_leaf	Yulai Yanbaev		48.260967	134.9096						86_71
QUMON_205_1	Quercus mongolica	Russia			2012-08-01	2012-11-01	Tissue	dry_leaf	Yulai Yanbaev		48.260967	134.9096						86_71
QUMON_206_1	Quercus mongolica	Russia			2012-08-01	2012-11-01	Tissue	dry_leaf	Yulai Yanbaev		48.260967	134.9096						86_71
QUMON_207_1	Quercus mongolica	Russia			2012-08-01	2012-11-01	Tissue	dry_leaf	Yulai Yanbaev		48.260967	134.9096						86_71
QUMON_208_1	Quercus mongolica	Russia			2012-08-01	2012-11-01	Tissue	dry_leaf	Yulai Yanbaev		48.260967	134.9096						86_71
QUMON_209_1	Quercus mongolica	Russia			2012-08-01	2012-11-01	Tissue	dry_leaf	Yulai Yanbaev		48.260967	134.9096						86_71
QUMON_212_1	Quercus mongolica	Russia			2012-08-01	2012-11-01	Tissue	dry_leaf	Yulai Yanbaev		48.260967	134.9096						86_71
QUMON_213_1	Quercus mongolica	Russia			2012-08-01	2012-11-01	Tissue	dry_leaf	Yulai Yanbaev		48.260967	134.9096						86_71
QUMON_214_1	Quercus mongolica	Russia			2012-08-01	2012-11-01	Tissue	dry_leaf	Yulai Yanbaev		48.260967	134.9096			135			86_71
QUMON_215_1	Quercus mongolica	Russia			2012-08-01	2012-11-01	Tissue	dry_leaf	Yulai Yanbaev		48.260967	134.9096						86_71
QUMON_216_1	Quercus mongolica	Russia			2012-08-01	2012-11-01	Tissue	dry_leaf	Yulai Yanbaev		48.260967	134.9096						86_71
QUMON_217_1	Quercus mongolica	Russia			2012-08-01	2012-11-01	Tissue	dry_leaf	Yulai Yanbaev		48.260967	134.9096						86_71
QUMON_218_1	Quercus mongolica	Russia			2012-08-01	2012-11-01	Tissue	dry_leaf	Yulai Yanbaev		48.260967	134.9096						86_71
QUMON_219_1	Quercus mongolica	Russia			2012-08-01	2012-11-01	Tissue	dry_leaf	Yulai Yanbaev		48.260967	134.9096						86_71
QUMON_220_1	Quercus mongolica	Russia			2012-08-01	2012-11-01	Tissue	dry_leaf	Yulai Yanbaev		43.073167	131.909833						86_71
QUMON_221_1	Quercus mongolica	Russia			2012-08-01	2012-11-01	Tissue	dry_leaf	Yulai Yanbaev		43.073167	131.909833						86_71
QUMON_222_1	Quercus mongolica	Russia			2012-08-01	2012-11-01	Tissue	dry_leaf	Yulai Yanbaev		43.073167	131.909833						86_71
QUMON_225_1	Quercus mongolica	Russia			2012-08-01	2012-11-01	Tissue	dry_leaf	Yulai Yanbaev		43.073167	131.909833						86_71
QUMON_226_1	Quercus mongolica	Russia			2012-08-01	2012-11-01	Tissue	dry_leaf	Yulai Yanbaev		43.073167	131.909833						86_71
QUMON_228_1	Quercus mongolica	Russia			2012-08-01	2012-11-01	Tissue	dry_leaf	Yulai Yanbaev		43.073167	131.909833			135			86_71
QUMON_229_1	Quercus mongolica	Russia			2012-08-01	2012-11-01	Tissue	dry_leaf	Yulai Yanbaev		43.073167	131.909833						86_71
QUMON_230_1	Quercus mongolica	Russia			2012-08-01	2012-11-01	Tissue	dry_leaf	Yulai Yanbaev		43.073167	131.909833						86_71
QUMON_231_1	Quercus mongolica	Russia			2012-08-01	2012-11-01	Tissue	dry_leaf	Yulai Yanbaev		43.073167	131.909833				174	179	86_71
QUMON_232_1	Quercus mongolica	Russia			2012-08-01	2012-11-01	Tissue	dry_leaf	Yulai Yanbaev		43.073167	131.909833						86_71
QUMON_233_1	Quercus mongolica	Russia			2012-08-01	2012-11-01	Tissue	dry_leaf	Yulai Yanbaev		43.073167	131.909833						86_71
QUMON_234_1	Quercus mongolica	Russia			2012-08-01	2012-11-01	Tissue	dry_leaf	Yulai Yanbaev		43.073167	131.909833						86_71
QUMON_235_1	Quercus mongolica	Russia			2012-08-01	2012-11-01	Tissue	dry_leaf	Yulai Yanbaev		43.073167	131.909833						86_71
QUMON_236_1	Quercus mongolica	Russia			2012-08-01	2012-11-01	Tissue	dry_leaf	Yulai Yanbaev		43.073167	131.909833						86_71
QUMON_237_1	Quercus mongolica	Russia			2012-08-01	2012-11-01	Tissue	dry_leaf	Yulai Yanbaev		43.073167	131.909833						86_71
QUMON_238_1	Quercus mongolica	Russia			2012-08-01	2012-11-01	Tissue	dry_leaf	Yulai Yanbaev		43.073167	131.909833						86_71
QUMON_240_1	Quercus mongolica	Russia			2012-08-01	2012-11-01	Tissue	dry_leaf	Yulai Yanbaev		43.073167	131.909833						86_71
QUMON_242_1	Quercus mongolica	Russia			2012-08-01	2012-11-01	Tissue	dry_leaf	Yulai Yanbaev		43.073167	131.909833						86_71
QUMON_243_1	Quercus mongolica	Russia			2012-08-01	2012-11-01	Tissue	dry_leaf	Yulai Yanbaev		43.073167	131.909833						86_71
QUMON_244_1	Quercus mongolica	Russia			2012-08-01	2012-11-01	Tissue	dry_leaf	Yulai Yanbaev		43.073167	131.909833			135			86_71
QUMON_245_1	Quercus mongolica	Russia			2012-08-01	2012-11-01	Tissue	dry_leaf	Yulai Yanbaev		48.908833	136.239833			135			86_71
QUMON_246_1	Quercus mongolica	Russia			2012-08-01	2012-11-01	Tissue	dry_leaf	Yulai Yanbaev		48.908833	136.239833						86_71
QUMON_247_1	Quercus mongolica	Russia			2012-08-01	2012-11-01	Tissue	dry_leaf	Yulai Yanbaev		48.908833	136.239833						86_71
QUMON_249_1	Quercus mongolica	Russia			2012-08-01	2012-11-01	Tissue	dry_leaf	Yulai Yanbaev		48.908833	136.239833						86_71
QUMON_250_1	Quercus mongolica	Russia			2012-08-01	2012-11-01	Tissue	dry_leaf	Yulai Yanbaev		48.908833	136.239833						86_71
QUMON_251_1	Quercus mongolica	Russia			2012-08-01	2012-11-01	Tissue	dry_leaf	Yulai Yanbaev		48.908833	136.239833						86_71
QUMON_252_1	Quercus mongolica	Russia			2012-08-01	2012-11-01	Tissue	dry_leaf	Yulai Yanbaev		48.908833	136.239833						86_71
QUMON_253_1	Quercus mongolica	Russia			2012-08-01	2012-11-01	Tissue	dry_leaf	Yulai Yanbaev		48.908833	136.239833						86_71
QUMON_254_1	Quercus mongolica	Russia			2012-08-01	2012-11-01	Tissue	dry_leaf	Yulai Yanbaev		48.908833	136.239833						86_71
QUMON_256_1	Quercus mongolica	Russia			2012-08-01	2012-11-01	Tissue	dry_leaf	Yulai Yanbaev		48.908833	136.239833						86_71
QUMON_257_1	Quercus mongolica	Russia			2012-08-01	2012-11-01	Tissue	dry_leaf	Yulai Yanbaev		48.908833	136.239833						86_71
QUMON_260_1	Quercus mongolica	Russia			2012-08-01	2012-11-01	Tissue	dry_leaf	Yulai Yanbaev		48.908833	136.239833						86_71
QUMON_262_1	Quercus mongolica	Russia			2012-08-01	2012-11-01	Tissue	dry_leaf	Yulai Yanbaev		48.908833	136.239833						86_71
QUMON_263_1	Quercus mongolica	Russia			2012-08-01	2012-11-01	Tissue	dry_leaf	Yulai Yanbaev		48.908833	136.239833						86_71
QUMON_265_1	Quercus mongolica	Russia			2012-08-01	2012-11-01	Tissue	dry_leaf	Yulai Yanbaev		48.908833	136.239833						86_71
QUMON_266_1	Quercus mongolica	Russia			2012-08-01	2012-11-01	Tissue	dry_leaf	Yulai Yanbaev		48.908833	136.239833				174	179	86_71
QUMON_267_1	Quercus mongolica	Russia			2012-08-01	2012-11-01	Tissue	dry_leaf	Yulai Yanbaev		48.908833	136.239833						86_71
QUMON_268_1	Quercus mongolica	Russia			2012-08-01	2012-11-01	Tissue	dry_leaf	Yulai Yanbaev		48.908833	136.239833						86_71
QUMON_275_1	Quercus mongolica	Russia			2012-08-01	2012-11-01	Tissue	dry_leaf	Yulai Yanbaev		43.2058	132.40785						86_71
QUMON_276_1	Quercus mongolica	Russia			2012-08-01	2012-11-01	Tissue	dry_leaf	Yulai Yanbaev		43.2058	132.40785						86_71
QUMON_277_1	Quercus mongolica	Russia			2012-08-01	2012-11-01	Tissue	dry_leaf	Yulai Yanbaev		43.2058	132.40785						86_71
QUMON_278_1	Quercus mongolica	Russia			2012-08-01	2012-11-01	Tissue	dry_leaf	Yulai Yanbaev		43.2058	132.40785			135	174	179	86_71
QUMON_279_1	Quercus mongolica	Russia			2012-08-01	2012-11-01	Tissue	dry_leaf	Yulai Yanbaev		43.2058	132.40785						86_71
QUMON_280_1	Quercus mongolica	Russia			2012-08-01	2012-11-01	Tissue	dry_leaf	Yulai Yanbaev		43.2058	132.40785						86_71
QUMON_282_1	Quercus mongolica	Russia			2012-08-01	2012-11-01	Tissue	dry_leaf	Yulai Yanbaev		43.2058	132.40785						86_71
QUMON_284_1	Quercus mongolica	Russia			2012-08-01	2012-11-01	Tissue	dry_leaf	Yulai Yanbaev		43.2058	132.40785						86_71
QUMON_285_1	Quercus mongolica	Russia			2012-08-01	2012-11-01	Tissue	dry_leaf	Yulai Yanbaev		43.2058	132.40785						86_71
QUMON_286_1	Quercus mongolica	Russia			2012-08-01	2012-11-01	Tissue	dry_leaf	Yulai Yanbaev		43.2058	132.40785						86_71
QUMON_287_1	Quercus mongolica	Russia			2012-08-01	2012-11-01	Tissue	dry_leaf	Yulai Yanbaev		43.2058	132.40785						86_71
QUMON_288_1	Quercus mongolica	Russia			2012-08-01	2012-11-01	Tissue	dry_leaf	Yulai Yanbaev		43.2058	132.40785						86_71
QUMON_289_1	Quercus mongolica	Russia			2012-08-01	2012-11-01	Tissue	dry_leaf	Yulai Yanbaev		47.39765	134.534283						86_71
QUMON_290_1	Quercus mongolica	Russia			2012-08-01	2012-11-01	Tissue	dry_leaf	Yulai Yanbaev		47.39765	134.534283						86_71
QUMON_294_1	Quercus mongolica	Russia			2012-08-01	2012-11-01	Tissue	dry_leaf	Yulai Yanbaev		47.39765	134.534283			135			86_71
QUMON_295_1	Quercus mongolica	Russia			2012-08-01	2012-11-01	Tissue	dry_leaf	Yulai Yanbaev		47.39765	134.534283						86_71
QUMON_296_1	Quercus mongolica	Russia			2012-08-01	2012-11-01	Tissue	dry_leaf	Yulai Yanbaev		47.39765	134.534283			135			86_71
QUMON_301_1	Quercus mongolica	Russia			2012-08-01	2012-11-01	Tissue	dry_leaf	Yulai Yanbaev		47.39765	134.534283						86_71
QUMON_307_1	Quercus mongolica	Russia			2012-08-01	2012-11-01	Tissue	dry_leaf	Yulai Yanbaev		47.39765	134.534283						86_71
QUMON_308_1	Quercus mongolica	Russia			2012-08-01	2012-11-01	Tissue	dry_leaf	Yulai Yanbaev		47.39765	134.534283						86_71
QUMON_309_1	Quercus mongolica	Russia			2012-08-01	2012-11-01	Tissue	dry_leaf	Yulai Yanbaev		47.39765	134.534283						86_71
QUMON_310_1	Quercus mongolica	Russia			2012-08-01	2012-11-01	Tissue	dry_leaf	Yulai Yanbaev		47.39765	134.534283						86_71
QUMON_311_1	Quercus mongolica	Russia			2012-08-01	2012-11-01	Tissue	dry_leaf	Yulai Yanbaev		47.39765	134.534283						86_71
QUMON_312_1	Quercus mongolica	Russia			2012-08-01	2012-11-01	Tissue	dry_leaf	Yulai Yanbaev		47.39765	134.534283						86_71
QUMON_313_1	Quercus mongolica	Russia			2012-08-01	2012-11-01	Tissue	dry_leaf	Yulai Yanbaev		47.39765	134.534283						86_71
QUMON_314_1	Quercus mongolica	Russia			2012-08-01	2012-11-01	Tissue	dry_leaf	Yulai Yanbaev		47.39765	134.534283						86_71
QUMON_317_1	Quercus mongolica	Russia			2012-08-01	2012-11-01	Tissue	dry_leaf	Yulai Yanbaev		47.39765	134.534283						86_71
QUMON_318_1	Quercus mongolica	Russia			2012-08-01	2012-11-01	Tissue	dry_leaf	Yulai Yanbaev		49.0497	131.860333						86_71
QUMON_319_1	Quercus mongolica	Russia			2012-08-01	2012-11-01	Tissue	dry_leaf	Yulai Yanbaev		49.0497	131.860333						86_71
QUMON_320_1	Quercus mongolica	Russia			2012-08-01	2012-11-01	Tissue	dry_leaf	Yulai Yanbaev		49.0497	131.860333						86_71
QUMON_321_1	Quercus mongolica	Russia			2012-08-01	2012-11-01	Tissue	dry_leaf	Yulai Yanbaev		49.0497	131.860333						86_71
QUMON_323_1	Quercus mongolica	Russia			2012-08-01	2012-11-01	Tissue	dry_leaf	Yulai Yanbaev		49.0497	131.860333						86_71
QUMON_330_1	Quercus mongolica	Russia			2012-08-01	2012-11-01	Tissue	dry_leaf	Yulai Yanbaev		49.0497	131.860333						86_71
QUMON_331_1	Quercus mongolica	Russia			2012-08-01	2012-11-01	Tissue	dry_leaf	Yulai Yanbaev		49.0497	131.860333						86_71
QUMON_332_1	Quercus mongolica	Russia			2012-08-01	2012-11-01	Tissue	dry_leaf	Yulai Yanbaev		49.0497	131.860333						86_71
QUMON_334_1	Quercus mongolica	Russia			2012-08-01	2012-11-01	Tissue	dry_leaf	Yulai Yanbaev		49.0497	131.860333						86_71
QUMON_335_1	Quercus mongolica	Russia			2012-08-01	2012-11-01	Tissue	dry_leaf	Yulai Yanbaev		49.0497	131.860333						86_71
QUMON_336_1	Quercus mongolica	Russia			2012-08-01	2012-11-01	Tissue	dry_leaf	Yulai Yanbaev		49.0497	131.860333						86_71
QUMON_337_1	Quercus mongolica	Russia			2012-08-01	2012-11-01	Tissue	dry_leaf	Yulai Yanbaev		49.0497	131.860333			135			86_71
QUMON_339_1	Quercus mongolica	Russia			2012-08-01	2012-11-01	Tissue	dry_leaf	Yulai Yanbaev		49.0497	131.860333			135			86_71
QUMON_340_1	Quercus mongolica	Russia			2012-08-01	2012-11-01	Tissue	dry_leaf	Yulai Yanbaev		49.0497	131.860333						86_71
QUMON_341_1	Quercus mongolica	Russia			2012-08-01	2012-11-01	Tissue	dry_leaf	Yulai Yanbaev		49.0497	131.860333						86_71
QUMON_342_1	Quercus mongolica	Russia			2012-08-01	2012-11-01	Tissue	dry_leaf	Yulai Yanbaev		49.0497	131.860333						86_71
QUMON_345_1	Quercus mongolica	Russia			2012-08-01	2012-11-01	Tissue	dry_leaf	Yulai Yanbaev		49.0497	131.860333						86_71
QUMON_348_1	Quercus mongolica	Russia			2012-08-01	2012-11-01	Tissue	dry_leaf	Yulai Yanbaev		49.0497	131.860333						86_71
QUMON_349_1	Quercus mongolica	Russia			2012-08-01	2012-11-01	Tissue	dry_leaf	Yulai Yanbaev		49.0497	131.860333						86_71
QUMON_351_1	Quercus mongolica	Russia			2012-08-01	2012-11-01	Tissue	dry_leaf	Yulai Yanbaev		50.22865	138.546783						86_71
QUMON_352_1	Quercus mongolica	Russia			2012-08-01	2012-11-01	Tissue	dry_leaf	Yulai Yanbaev		50.22865	138.546783						86_71
QUMON_354_1	Quercus mongolica	Russia			2012-08-01	2012-11-01	Tissue	dry_leaf	Yulai Yanbaev		50.22865	138.546783						86_71
QUMON_355_1	Quercus mongolica	Russia			2012-08-01	2012-11-01	Tissue	dry_leaf	Yulai Yanbaev		50.22865	138.546783						86_71
QUMON_356_1	Quercus mongolica	Russia			2012-08-01	2012-11-01	Tissue	dry_leaf	Yulai Yanbaev		50.22865	138.546783						86_71
QUMON_358_1	Quercus mongolica	Russia			2012-08-01	2012-11-01	Tissue	dry_leaf	Yulai Yanbaev		50.22865	138.546783						86_71
QUMON_360_1	Quercus mongolica	Russia			2012-08-01	2012-11-01	Tissue	dry_leaf	Yulai Yanbaev		50.22865	138.546783						86_71
QUMON_361_1	Quercus mongolica	Russia			2012-08-01	2012-11-01	Tissue	dry_leaf	Yulai Yanbaev		50.22865	138.546783			135	174	179	86_71
QUMON_362_1	Quercus mongolica	Russia			2012-08-01	2012-11-01	Tissue	dry_leaf	Yulai Yanbaev		50.22865	138.546783						86_71
QUMON_363_1	Quercus mongolica	Russia			2012-08-01	2012-11-01	Tissue	dry_leaf	Yulai Yanbaev		50.22865	138.546783						86_71
QUMON_364_1	Quercus mongolica	Russia			2012-08-01	2012-11-01	Tissue	dry_leaf	Yulai Yanbaev		50.22865	138.546783						86_71
QUMON_365_1	Quercus mongolica	Russia			2012-08-01	2012-11-01	Tissue	dry_leaf	Yulai Yanbaev		50.22865	138.546783						86_71
QUMON_367_1	Quercus mongolica	Russia			2012-08-01	2012-11-01	Tissue	dry_leaf	Yulai Yanbaev		50.22865	138.546783						86_71
QUMON_368_1	Quercus mongolica	Russia			2012-08-01	2012-11-01	Tissue	dry_leaf	Yulai Yanbaev		50.22865	138.546783						86_71
QUMON_369_1	Quercus mongolica	Russia			2012-08-01	2012-11-01	Tissue	dry_leaf	Yulai Yanbaev		50.22865	138.546783						86_71
QUMON_371_1	Quercus mongolica	Russia			2012-08-01	2012-11-01	Tissue	dry_leaf	Yulai Yanbaev		50.22865	138.546783						86_71
QUMON_372_1	Quercus mongolica	Russia			2012-08-01	2012-11-01	Tissue	dry_leaf	Yulai Yanbaev		50.22865	138.546783						86_71
QUMON_373_1	Quercus mongolica	Russia			2012-08-01	2012-11-01	Tissue	dry_leaf	Yulai Yanbaev		50.22865	138.546783						86_71
QUMON_375_1	Quercus mongolica	Russia			2012-08-01	2012-11-01	Tissue	dry_leaf	Yulai Yanbaev		50.22865	138.546783						86_71
QUMON_377_1	Quercus mongolica	Russia			2012-08-01	2012-11-01	Tissue	dry_leaf	Yulai Yanbaev		50.22865	138.546783						86_71
QUMON_378_1	Quercus mongolica	Russia			2012-08-01	2012-11-01	Tissue	dry_leaf	Yulai Yanbaev		42.801283	131.2462						86_71
QUMON_379_1	Quercus mongolica	Russia			2012-08-01	2012-11-01	Tissue	dry_leaf	Yulai Yanbaev		42.801283	131.2462						86_71
QUMON_380_1	Quercus mongolica	Russia			2012-08-01	2012-11-01	Tissue	dry_leaf	Yulai Yanbaev		42.801283	131.2462						86_71
QUMON_381_1	Quercus mongolica	Russia			2012-08-01	2012-11-01	Tissue	dry_leaf	Yulai Yanbaev		42.801283	131.2462						86_71
QUMON_382_1	Quercus mongolica	Russia			2012-08-01	2012-11-01	Tissue	dry_leaf	Yulai Yanbaev		42.801283	131.2462						86_71
QUMON_383_1	Quercus mongolica	Russia			2012-08-01	2012-11-01	Tissue	dry_leaf	Yulai Yanbaev		42.801283	131.2462						86_71
QUMON_384_1	Quercus mongolica	Russia			2012-08-01	2012-11-01	Tissue	dry_leaf	Yulai Yanbaev		42.801283	131.2462						86_71
QUMON_385_1	Quercus mongolica	Russia			2012-08-01	2012-11-01	Tissue	dry_leaf	Yulai Yanbaev		42.801283	131.2462						86_71
QUMON_386_1	Quercus mongolica	Russia			2012-08-01	2012-11-01	Tissue	dry_leaf	Yulai Yanbaev		42.801283	131.2462						86_71
QUMON_387_1	Quercus mongolica	Russia			2012-08-01	2012-11-01	Tissue	dry_leaf	Yulai Yanbaev		42.801283	131.2462						86_71
QUMON_388_1	Quercus mongolica	Russia			2012-08-01	2012-11-01	Tissue	dry_leaf	Yulai Yanbaev		42.801283	131.2462						86_71
QUMON_389_1	Quercus mongolica	Russia			2012-08-01	2012-11-01	Tissue	dry_leaf	Yulai Yanbaev		50.04625	136.472683			135			86_71
QUMON_390_1	Quercus mongolica	Russia			2012-08-01	2012-11-01	Tissue	dry_leaf	Yulai Yanbaev		50.04625	136.472683			135			86_71
QUMON_392_1	Quercus mongolica	Russia			2012-08-01	2012-11-01	Tissue	dry_leaf	Yulai Yanbaev		50.04625	136.472683			135			86_71
QUMON_393_1	Quercus mongolica	Russia			2012-08-01	2012-11-01	Tissue	dry_leaf	Yulai Yanbaev		50.04625	136.472683						86_71
QUMON_395_1	Quercus mongolica	Russia			2012-08-01	2012-11-01	Tissue	dry_leaf	Yulai Yanbaev		50.04625	136.472683						86_71
QUMON_396_1	Quercus mongolica	Russia			2012-08-01	2012-11-01	Tissue	dry_leaf	Yulai Yanbaev		50.04625	136.472683						86_71
QUMON_397_1	Quercus mongolica	Russia			2012-08-01	2012-11-01	Tissue	dry_leaf	Yulai Yanbaev		50.04625	136.472683						86_71
QUMON_398_1	Quercus mongolica	Russia			2012-08-01	2012-11-01	Tissue	dry_leaf	Yulai Yanbaev		50.04625	136.472683				174	179	86_71
QUMON_399_1	Quercus mongolica	Russia			2012-08-01	2012-11-01	Tissue	dry_leaf	Yulai Yanbaev		50.04625	136.472683						86_71
QUMON_402_1	Quercus mongolica	Russia			2012-08-01	2012-11-01	Tissue	dry_leaf	Yulai Yanbaev		50.04625	136.472683						86_71
QUMON_405_1	Quercus mongolica	Russia			2012-08-01	2012-11-01	Tissue	dry_leaf	Yulai Yanbaev		50.04625	136.472683						86_71
QUMON_406_1	Quercus mongolica	Russia			2012-08-01	2012-11-01	Tissue	dry_leaf	Yulai Yanbaev		50.04625	136.472683						86_71
QUMON_408_1	Quercus mongolica	Russia			2012-08-01	2012-11-01	Tissue	dry_leaf	Yulai Yanbaev		50.04625	136.472683						86_71
QUMON_409_1	Quercus mongolica	Russia			2012-08-01	2012-11-01	Tissue	dry_leaf	Yulai Yanbaev		50.04625	136.472683						86_71
QUMON_411_1	Quercus mongolica	Russia			2012-08-01	2012-11-01	Tissue	dry_leaf	Yulai Yanbaev		50.04625	136.472683						86_71
QUMON_412_1	Quercus mongolica	Russia			2012-08-01	2012-11-01	Tissue	dry_leaf	Yulai Yanbaev		50.04625	136.472683						86_71
QUMON_413_1	Quercus mongolica	Russia			2012-08-01	2012-11-01	Tissue	dry_leaf	Yulai Yanbaev		50.04625	136.472683						86_71
QUMON_415_1	Quercus mongolica	Russia			2012-08-01	2012-11-01	Tissue	dry_leaf	Yulai Yanbaev		50.04625	136.472683						86_71
QUMON_417_1	Quercus mongolica	Russia			2012-08-01	2012-11-01	Tissue	dry_leaf	Yulai Yanbaev		50.04625	136.472683						86_71
QUMON_418_1	Quercus mongolica	Russia			2012-08-01	2012-11-01	Tissue	dry_leaf	Yulai Yanbaev		50.04625	136.472683						86_71
QUMON_420_1	Quercus mongolica	Russia			2012-08-01	2012-11-01	Tissue	dry_leaf	Yulai Yanbaev		45.174133	134.4015						86_71
QUMON_421_1	Quercus mongolica	Russia			2012-08-01	2012-11-01	Tissue	dry_leaf	Yulai Yanbaev		45.174133	134.4015						86_71
QUMON_422_1	Quercus mongolica	Russia			2012-08-01	2012-11-01	Tissue	dry_leaf	Yulai Yanbaev		45.174133	134.4015						86_71
QUMON_423_1	Quercus mongolica	Russia			2012-08-01	2012-11-01	Tissue	dry_leaf	Yulai Yanbaev		45.174133	134.4015						86_71
QUMON_428_1	Quercus mongolica	Russia			2012-08-01	2012-11-01	Tissue	dry_leaf	Yulai Yanbaev		45.174133	134.4015						86_71
QUMON_431_1	Quercus mongolica	Russia			2012-08-01	2012-11-01	Tissue	dry_leaf	Yulai Yanbaev		45.174133	134.4015				174	179	86_71
QUMON_432_1	Quercus mongolica	Russia			2012-08-01	2012-11-01	Tissue	dry_leaf	Yulai Yanbaev		45.174133	134.4015				174	179	86_71
QUMON_434_1	Quercus mongolica	Russia			2012-08-01	2012-11-01	Tissue	dry_leaf	Yulai Yanbaev		45.174133	134.4015						86_71
QUMON_437_1	Quercus mongolica	Russia			2012-08-01	2012-11-01	Tissue	dry_leaf	Yulai Yanbaev		45.174133	134.4015						86_71
QUMON_440_1	Quercus mongolica	Russia			2012-08-01	2012-11-01	Tissue	dry_leaf	Yulai Yanbaev		45.174133	134.4015						86_71
QUMON_446_1	Quercus mongolica	Russia			2012-08-01	2012-11-01	Tissue	dry_leaf	Yulai Yanbaev		45.174133	134.4015						86_71
QUMON_449_1	Quercus mongolica	Russia			2012-08-01	2012-11-01	Tissue	dry_leaf	Yulai Yanbaev		45.174133	134.4015						86_71
QUMON_450_1	Quercus mongolica	Russia			2012-08-01	2012-11-01	Tissue	dry_leaf	Yulai Yanbaev		45.174133	134.4015						86_71
QUMON_451_1	Quercus mongolica	Russia			2012-08-01	2012-11-01	Tissue	dry_leaf	Yulai Yanbaev		46.40815	134.29445			135			86_71
QUMON_452_1	Quercus mongolica	Russia			2012-08-01	2012-11-01	Tissue	dry_leaf	Yulai Yanbaev		46.40815	134.29445			135			86_71
QUMON_455_1	Quercus mongolica	Russia			2012-08-01	2012-11-01	Tissue	dry_leaf	Yulai Yanbaev		46.40815	134.29445				174	179	86_71
QUMON_456_1	Quercus mongolica	Russia			2012-08-01	2012-11-01	Tissue	dry_leaf	Yulai Yanbaev		46.40815	134.29445						86_71
QUMON_458_1	Quercus mongolica	Russia			2012-08-01	2012-11-01	Tissue	dry_leaf	Yulai Yanbaev		46.40815	134.29445						86_71
QUMON_459_1	Quercus mongolica	Russia			2012-08-01	2012-11-01	Tissue	dry_leaf	Yulai Yanbaev		46.40815	134.29445						86_71
QUMON_462_1	Quercus mongolica	Russia			2012-08-01	2012-11-01	Tissue	dry_leaf	Yulai Yanbaev		46.40815	134.29445						86_71
QUMON_463_1	Quercus mongolica	Russia			2012-08-01	2012-11-01	Tissue	dry_leaf	Yulai Yanbaev		46.40815	134.29445						86_71
QUMON_464_1	Quercus mongolica	Russia			2012-08-01	2012-11-01	Tissue	dry_leaf	Yulai Yanbaev		46.40815	134.29445				174	179	86_71
QUMON_465_1	Quercus mongolica	Russia			2012-08-01	2012-11-01	Tissue	dry_leaf	Yulai Yanbaev		46.40815	134.29445						86_71
QUMON_467_1	Quercus mongolica	Russia			2012-08-01	2012-11-01	Tissue	dry_leaf	Yulai Yanbaev		46.40815	134.29445						86_71
QUMON_468_1	Quercus mongolica	Russia			2012-08-01	2012-11-01	Tissue	dry_leaf	Yulai Yanbaev		46.40815	134.29445						86_71
QUMON_470_1	Quercus mongolica	Russia			2012-08-01	2012-11-01	Tissue	dry_leaf	Yulai Yanbaev		46.40815	134.29445						86_71
QUMON_471_1	Quercus mongolica	Russia			2012-08-01	2012-11-01	Tissue	dry_leaf	Yulai Yanbaev		46.40815	134.29445						86_71
QUMON_472_1	Quercus mongolica	Russia			2012-08-01	2012-11-01	Tissue	dry_leaf	Yulai Yanbaev		46.40815	134.29445						86_71
QUMON_473_1	Quercus mongolica	Russia			2012-08-01	2012-11-01	Tissue	dry_leaf	Yulai Yanbaev		46.40815	134.29445						86_71
QUMON_476_1	Quercus mongolica	Russia			2012-08-01	2012-11-01	Tissue	dry_leaf	Yulai Yanbaev		46.40815	134.29445						86_71
QUMON_477_1	Quercus mongolica	Russia			2012-08-01	2012-11-01	Tissue	dry_leaf	Yulai Yanbaev		46.40815	134.29445						86_71
QUMON_478_1	Quercus mongolica	Russia			2012-08-01	2012-11-01	Tissue	dry_leaf	Yulai Yanbaev		46.40815	134.29445						86_71
QUMON_480_1	Quercus mongolica	Russia			2012-08-01	2012-11-01	Tissue	dry_leaf	Yulai Yanbaev		46.40815	134.29445						86_71
QUMON_481_1	Quercus mongolica	Russia			2012-08-01	2012-11-01	Tissue	dry_leaf	Yulai Yanbaev		50.187167	138.591						86_71
QUMON_482_1	Quercus mongolica	Russia			2012-08-01	2012-11-01	Tissue	dry_leaf	Yulai Yanbaev		50.187167	138.591				174	179	86_71
QUMON_483_1	Quercus mongolica	Russia			2012-08-01	2012-11-01	Tissue	dry_leaf	Yulai Yanbaev		50.187167	138.591						86_71
QUMON_484_1	Quercus mongolica	Russia			2012-08-01	2012-11-01	Tissue	dry_leaf	Yulai Yanbaev		50.187167	138.591						86_71
QUMON_485_1	Quercus mongolica	Russia			2012-08-01	2012-11-01	Tissue	dry_leaf	Yulai Yanbaev		50.187167	138.591						86_71
QUMON_486_1	Quercus mongolica	Russia			2012-08-01	2012-11-01	Tissue	dry_leaf	Yulai Yanbaev		50.187167	138.591				174	179	86_71
QUMON_487_1	Quercus mongolica	Russia			2012-08-01	2012-11-01	Tissue	dry_leaf	Yulai Yanbaev		50.187167	138.591						86_71
QUMON_488_1	Quercus mongolica	Russia			2012-08-01	2012-11-01	Tissue	dry_leaf	Yulai Yanbaev		50.187167	138.591						86_71
QUMON_489_1	Quercus mongolica	Russia			2012-08-01	2012-11-01	Tissue	dry_leaf	Yulai Yanbaev		50.187167	138.591						86_71
QUMON_490_1	Quercus mongolica	Russia			2012-08-01	2012-11-01	Tissue	dry_leaf	Yulai Yanbaev		50.187167	138.591						86_71
QUMON_491_1	Quercus mongolica	Russia			2012-08-01	2012-11-01	Tissue	dry_leaf	Yulai Yanbaev		50.187167	138.591						86_71
QUMON_492_1	Quercus mongolica	Russia			2012-08-01	2012-11-01	Tissue	dry_leaf	Yulai Yanbaev		50.187167	138.591						86_71
QUMON_493_1	Quercus mongolica	Russia			2012-08-01	2012-11-01	Tissue	dry_leaf	Yulai Yanbaev		50.187167	138.591						86_71
QUMON_495_1	Quercus mongolica	Russia			2012-08-01	2012-11-01	Tissue	dry_leaf	Yulai Yanbaev		50.187167	138.591						86_71
QUMON_496_1	Quercus mongolica	Russia			2012-08-01	2012-11-01	Tissue	dry_leaf	Yulai Yanbaev		50.187167	138.591						86_71
QUMON_499_1	Quercus mongolica	Russia			2012-08-01	2012-11-01	Tissue	dry_leaf	Yulai Yanbaev		50.187167	138.591						86_71
QUMON_500_1	Quercus mongolica	Russia			2012-08-01	2012-11-01	Tissue	dry_leaf	Yulai Yanbaev		50.187167	138.591						86_71
QUMON_503_1	Quercus mongolica	Russia			2012-08-01	2012-11-01	Tissue	dry_leaf	Yulai Yanbaev		50.187167	138.591						86_71
QUMON_506_1	Quercus mongolica	Russia			2012-08-01	2012-11-01	Tissue	dry_leaf	Yulai Yanbaev		50.187167	138.591						86_71
QUMON_509_1	Quercus mongolica	Russia			2012-08-01	2012-11-01	Tissue	dry_leaf	Yulai Yanbaev		50.187167	138.591						86_71
QUMON_511_1	Quercus mongolica	Russia			2012-08-01	2012-11-01	Tissue	dry_leaf	Yulai Yanbaev		51.034567	138.388217						86_71
QUMON_512_1	Quercus mongolica	Russia			2012-08-01	2012-11-01	Tissue	dry_leaf	Yulai Yanbaev		51.034567	138.388217						86_71
QUMON_513_1	Quercus mongolica	Russia			2012-08-01	2012-11-01	Tissue	dry_leaf	Yulai Yanbaev		51.034567	138.388217			135			86_71
QUMON_517_1	Quercus mongolica	Russia			2012-08-01	2012-11-01	Tissue	dry_leaf	Yulai Yanbaev		51.034567	138.388217						86_71
QUMON_520_1	Quercus mongolica	Russia			2012-08-01	2012-11-01	Tissue	dry_leaf	Yulai Yanbaev		51.034567	138.388217						86_71
QUMON_521_1	Quercus mongolica	Russia			2012-08-01	2012-11-01	Tissue	dry_leaf	Yulai Yanbaev		51.034567	138.388217						86_71
QUMON_522_1	Quercus mongolica	Russia			2012-08-01	2012-11-01	Tissue	dry_leaf	Yulai Yanbaev		51.034567	138.388217						86_71
QUMON_523_1	Quercus mongolica	Russia			2012-08-01	2012-11-01	Tissue	dry_leaf	Yulai Yanbaev		51.034567	138.388217						86_71
QUMON_524_1	Quercus mongolica	Russia			2012-08-01	2012-11-01	Tissue	dry_leaf	Yulai Yanbaev		51.034567	138.388217						86_71
QUMON_525_1	Quercus mongolica	Russia			2012-08-01	2012-11-01	Tissue	dry_leaf	Yulai Yanbaev		51.034567	138.388217						86_71
QUMON_527_1	Quercus mongolica	Russia			2012-08-01	2012-11-01	Tissue	dry_leaf	Yulai Yanbaev		51.034567	138.388217						86_71
QUMON_530_1	Quercus mongolica	Russia			2012-08-01	2012-11-01	Tissue	dry_leaf	Yulai Yanbaev		51.034567	138.388217						86_71
QUMON_531_1	Quercus mongolica	Russia			2012-08-01	2012-11-01	Tissue	dry_leaf	Yulai Yanbaev		51.034567	138.388217						86_71
QUMON_532_1	Quercus mongolica	Russia			2012-08-01	2012-11-01	Tissue	dry_leaf	Yulai Yanbaev		51.034567	138.388217						86_71
QUMON_534_1	Quercus mongolica	Russia			2012-08-01	2012-11-01	Tissue	dry_leaf	Yulai Yanbaev		51.034567	138.388217			135			86_71
QUMON_537_1	Quercus mongolica	Russia			2012-08-01	2012-11-01	Tissue	dry_leaf	Yulai Yanbaev		51.034567	138.388217						86_71
QUMON_538_1	Quercus mongolica	Russia			2012-08-01	2012-11-01	Tissue	dry_leaf	Yulai Yanbaev		51.034567	138.388217			135			86_71
QUMON_540_1	Quercus mongolica	Russia			2012-08-01	2012-11-01	Tissue	dry_leaf	Yulai Yanbaev		51.034567	138.388217						86_71
QUMON_541_1	Quercus mongolica	Russia			2012-08-01	2012-11-01	Tissue	dry_leaf	Yulai Yanbaev		51.034567	138.388217						86_71
QUMON_542_1	Quercus mongolica	Russia			2012-08-01	2012-11-01	Tissue	dry_leaf	Yulai Yanbaev		43.374833	133.892						86_71
QUMON_544_1	Quercus mongolica	Russia			2012-08-01	2012-11-01	Tissue	dry_leaf	Yulai Yanbaev		43.374833	133.892						86_71
QUMON_546_1	Quercus mongolica	Russia			2012-08-01	2012-11-01	Tissue	dry_leaf	Yulai Yanbaev		43.374833	133.892						86_71
QUMON_547_1	Quercus mongolica	Russia			2012-08-01	2012-11-01	Tissue	dry_leaf	Yulai Yanbaev		43.374833	133.892						86_71
QUMON_548_1	Quercus mongolica	Russia			2012-08-01	2012-11-01	Tissue	dry_leaf	Yulai Yanbaev		43.374833	133.892						86_71
QUMON_549_1	Quercus mongolica	Russia			2012-08-01	2012-11-01	Tissue	dry_leaf	Yulai Yanbaev		43.374833	133.892				174	179	86_71
QUMON_550_1	Quercus mongolica	Russia			2012-08-01	2012-11-01	Tissue	dry_leaf	Yulai Yanbaev		43.374833	133.892						86_71
QUMON_551_1	Quercus mongolica	Russia			2012-08-01	2012-11-01	Tissue	dry_leaf	Yulai Yanbaev		43.374833	133.892						86_71
QUMON_552_1	Quercus mongolica	Russia			2012-08-01	2012-11-01	Tissue	dry_leaf	Yulai Yanbaev		43.374833	133.892			135			86_71
QUMON_553_1	Quercus mongolica	Russia			2012-08-01	2012-11-01	Tissue	dry_leaf	Yulai Yanbaev		43.374833	133.892			135			86_71
QUMON_554_1	Quercus mongolica	Russia			2012-08-01	2012-11-01	Tissue	dry_leaf	Yulai Yanbaev		43.374833	133.892						86_71
QUMON_555_1	Quercus mongolica	Russia			2012-08-01	2012-11-01	Tissue	dry_leaf	Yulai Yanbaev		43.374833	133.892						86_71
QUMON_556_1	Quercus mongolica	Russia			2012-08-01	2012-11-01	Tissue	dry_leaf	Yulai Yanbaev		43.374833	133.892						86_71
QUMON_557_1	Quercus mongolica	Russia			2012-08-01	2012-11-01	Tissue	dry_leaf	Yulai Yanbaev		43.374833	133.892						86_71
QUMON_558_1	Quercus mongolica	Russia			2012-08-01	2012-11-01	Tissue	dry_leaf	Yulai Yanbaev		43.374833	133.892						86_71
QUMON_559_1	Quercus mongolica	Russia			2012-08-01	2012-11-01	Tissue	dry_leaf	Yulai Yanbaev		43.374833	133.892				174	179	86_71
QUMON_560_1	Quercus mongolica	Russia			2012-08-01	2012-11-01	Tissue	dry_leaf	Yulai Yanbaev		43.374833	133.892			135			86_71
QUMON_561_1	Quercus mongolica	Russia			2012-08-01	2012-11-01	Tissue	dry_leaf	Yulai Yanbaev		43.374833	133.892						86_71
QUMON_563_1	Quercus mongolica	Russia			2012-08-01	2012-11-01	Tissue	dry_leaf	Yulai Yanbaev		43.374833	133.892						86_71
QUMON_564_1	Quercus mongolica	Russia			2012-08-01	2012-11-01	Tissue	dry_leaf	Yulai Yanbaev		43.374833	133.892						86_71
QUMON_566_1	Quercus mongolica	Russia			2012-08-01	2012-11-01	Tissue	dry_leaf	Yulai Yanbaev		50.55	137.0						86_71
QUMON_571_1	Quercus mongolica	Russia			2012-08-01	2012-11-01	Tissue	dry_leaf	Yulai Yanbaev		50.55	137.0						86_71
QUMON_573_1	Quercus mongolica	Russia			2012-08-01	2012-11-01	Tissue	dry_leaf	Yulai Yanbaev		50.55	137.0			135			86_71
QUMON_574_1	Quercus mongolica	Russia			2012-08-01	2012-11-01	Tissue	dry_leaf	Yulai Yanbaev		50.55	137.0			135			86_71
QUMON_575_1	Quercus mongolica	Russia			2012-08-01	2012-11-01	Tissue	dry_leaf	Yulai Yanbaev		50.55	137.0						86_71
QUMON_577_1	Quercus mongolica	Russia			2012-08-01	2012-11-01	Tissue	dry_leaf	Yulai Yanbaev		50.55	137.0			135			86_71
QUMON_579_1	Quercus mongolica	Russia			2012-08-01	2012-11-01	Tissue	dry_leaf	Yulai Yanbaev		50.55	137.0				174	179	86_71
QUMON_580_1	Quercus mongolica	Russia			2012-08-01	2012-11-01	Tissue	dry_leaf	Yulai Yanbaev		50.55	137.0						86_71
QUMON_581_1	Quercus mongolica	Russia			2012-08-01	2012-11-01	Tissue	dry_leaf	Yulai Yanbaev		50.55	137.0						86_71
QUMON_582_1	Quercus mongolica	Russia			2012-08-01	2012-11-01	Tissue	dry_leaf	Yulai Yanbaev		50.55	137.0						86_71
QUMON_584_1	Quercus mongolica	Russia			2012-08-01	2012-11-01	Tissue	dry_leaf	Yulai Yanbaev		50.55	137.0						86_71
QUMON_585_1	Quercus mongolica	Russia			2012-08-01	2012-11-01	Tissue	dry_leaf	Yulai Yanbaev		50.55	137.0						86_71
QUMON_586_1	Quercus mongolica	Russia			2012-08-01	2012-11-01	Tissue	dry_leaf	Yulai Yanbaev		50.55	137.0						86_71
QUMON_587_1	Quercus mongolica	Russia			2012-08-01	2012-11-01	Tissue	dry_leaf	Yulai Yanbaev		50.55	137.0						86_71
QUMON_588_1	Quercus mongolica	Russia			2012-08-01	2012-11-01	Tissue	dry_leaf	Yulai Yanbaev		50.55	137.0				174	179	86_71
QUMON_590_1	Quercus mongolica	Russia			2012-08-01	2012-11-01	Tissue	dry_leaf	Yulai Yanbaev		50.55	137.0						86_71
QUMON_591_1	Quercus mongolica	Russia			2012-08-01	2012-11-01	Tissue	dry_leaf	Yulai Yanbaev		50.55	137.0						86_71
QUMON_592_1	Quercus mongolica	Russia			2012-08-01	2012-11-01	Tissue	dry_leaf	Yulai Yanbaev		50.55	137.0						86_71
QUMON_593_1	Quercus mongolica	Russia			2012-08-01	2012-11-01	Tissue	dry_leaf	Yulai Yanbaev		50.55	137.0						86_71
QUMON_594_1	Quercus mongolica	Russia			2012-08-01	2012-11-01	Tissue	dry_leaf	Yulai Yanbaev		43.116	133.234667						86_71
QUMON_595_1	Quercus mongolica	Russia			2012-08-01	2012-11-01	Tissue	dry_leaf	Yulai Yanbaev		43.116	133.234667				174	179	86_71
QUMON_600_1	Quercus mongolica	Russia			2012-08-01	2012-11-01	Tissue	dry_leaf	Yulai Yanbaev		43.116	133.234667						86_71
QUMON_601_1	Quercus mongolica	Russia			2012-08-01	2012-11-01	Tissue	dry_leaf	Yulai Yanbaev		43.116	133.234667						86_71
QUMON_602_1	Quercus mongolica	Russia			2012-08-01	2012-11-01	Tissue	dry_leaf	Yulai Yanbaev		43.116	133.234667						86_71
QUMON_603_1	Quercus mongolica	Russia			2012-08-01	2012-11-01	Tissue	dry_leaf	Yulai Yanbaev		43.116	133.234667						86_71
QUMON_604_1	Quercus mongolica	Russia			2012-08-01	2012-11-01	Tissue	dry_leaf	Yulai Yanbaev		43.116	133.234667						86_71
QUMON_605_1	Quercus mongolica	Russia			2012-08-01	2012-11-01	Tissue	dry_leaf	Yulai Yanbaev		43.116	133.234667			135			86_71
QUMON_606_1	Quercus mongolica	Russia			2012-08-01	2012-11-01	Tissue	dry_leaf	Yulai Yanbaev		43.116	133.234667						86_71
QUMON_607_1	Quercus mongolica	Russia			2012-08-01	2012-11-01	Tissue	dry_leaf	Yulai Yanbaev		43.116	133.234667						86_71
QUMON_609_1	Quercus mongolica	Russia			2012-08-01	2012-11-01	Tissue	dry_leaf	Yulai Yanbaev		43.116	133.234667			135	174	179	86_71
QUMON_611_1	Quercus mongolica	Russia			2012-08-01	2012-11-01	Tissue	dry_leaf	Yulai Yanbaev		43.116	133.234667						86_71
QUMON_613_1	Quercus mongolica	Russia			2012-08-01	2012-11-01	Tissue	dry_leaf	Yulai Yanbaev		43.116	133.234667			135			86_71
QUMON_615_1	Quercus mongolica	Russia			2012-08-01	2012-11-01	Tissue	dry_leaf	Yulai Yanbaev		43.116	133.234667						86_71
QUMON_616_1	Quercus mongolica	Russia			2012-08-01	2012-11-01	Tissue	dry_leaf	Yulai Yanbaev		43.116	133.234667						86_71
QUMON_618_1	Quercus mongolica	Russia			2012-08-01	2012-11-01	Tissue	dry_leaf	Yulai Yanbaev		43.116	133.234667						86_71
QUMON_619_1	Quercus mongolica	Russia			2012-08-01	2012-11-01	Tissue	dry_leaf	Yulai Yanbaev		43.116	133.234667						86_71
QUMON_622_1	Quercus mongolica	Russia			2012-08-01	2012-11-01	Tissue	dry_leaf	Yulai Yanbaev		43.116	133.234667						86_71
QUMON_623_1	Quercus mongolica	Russia			2012-08-01	2012-11-01	Tissue	dry_leaf	Yulai Yanbaev		43.116	133.234667						86_71
QUMON_624_1	Quercus mongolica	Russia			2012-08-01	2012-11-01	Tissue	dry_leaf	Yulai Yanbaev		43.116	133.234667						86_71
QUMON_626_1	Quercus mongolica	Russia			2012-08-01	2012-11-01	Tissue	dry_leaf	Yulai Yanbaev		43.78805	135.343533						86_71
QUMON_627_1	Quercus mongolica	Russia			2012-08-01	2012-11-01	Tissue	dry_leaf	Yulai Yanbaev		43.78805	135.343533			135			86_71
QUMON_628_1	Quercus mongolica	Russia			2012-08-01	2012-11-01	Tissue	dry_leaf	Yulai Yanbaev		43.78805	135.343533						86_71
QUMON_629_1	Quercus mongolica	Russia			2012-08-01	2012-11-01	Tissue	dry_leaf	Yulai Yanbaev		43.78805	135.343533			135			86_71
QUMON_631_1	Quercus mongolica	Russia			2012-08-01	2012-11-01	Tissue	dry_leaf	Yulai Yanbaev		43.78805	135.343533				174	179	86_71
QUMON_632_1	Quercus mongolica	Russia			2012-08-01	2012-11-01	Tissue	dry_leaf	Yulai Yanbaev		43.78805	135.343533			135			86_71
QUMON_635_1	Quercus mongolica	Russia			2012-08-01	2012-11-01	Tissue	dry_leaf	Yulai Yanbaev		43.78805	135.343533						86_71
QUMON_636_1	Quercus mongolica	Russia			2012-08-01	2012-11-01	Tissue	dry_leaf	Yulai Yanbaev		43.78805	135.343533						86_71
QUMON_638_1	Quercus mongolica	Russia			2012-08-01	2012-11-01	Tissue	dry_leaf	Yulai Yanbaev		43.78805	135.343533						86_71
QUMON_640_1	Quercus mongolica	Russia			2012-08-01	2012-11-01	Tissue	dry_leaf	Yulai Yanbaev		43.78805	135.343533						86_71
QUMON_641_1	Quercus mongolica	Russia			2012-08-01	2012-11-01	Tissue	dry_leaf	Yulai Yanbaev		43.78805	135.343533						86_71
QUMON_643_1	Quercus mongolica	Russia			2012-08-01	2012-11-01	Tissue	dry_leaf	Yulai Yanbaev		43.78805	135.343533				174	179	86_71
QUMON_647_1	Quercus mongolica	Russia			2012-05-18	2013-01-01	Tissue	dry_leaf	Yulai Yanbaev		43.647109	132.260039	165	123			179
QUMON_649_1	Quercus mongolica	Russia			2012-05-18	2013-01-01	Tissue	dry_leaf	Yulai Yanbaev		43.647109	132.260039	165	123	135	174	179
QUMON_651_1	Quercus mongolica	Russia			2012-05-18	2013-01-01	Tissue	dry_leaf	Yulai Yanbaev		43.647109	132.260039	165	123		174	179
QUMON_652_1	Quercus mongolica	Russia			2012-05-18	2013-01-01	Tissue	dry_leaf	Yulai Yanbaev		43.647109	132.260039	165	123	135	174	179
QUMON_653_1	Quercus mongolica	Russia			2012-05-18	2013-01-01	Tissue	dry_leaf	Yulai Yanbaev		43.647109	132.260039	165	123		174	179
QUMON_655_1	Quercus mongolica	Russia			2012-05-18	2013-01-01	Tissue	dry_leaf	Yulai Yanbaev		43.647109	132.260039	165	123		174	179
QUMON_656_1	Quercus mongolica	Russia			2012-05-18	2013-01-01	Tissue	dry_leaf	Yulai Yanbaev		43.647109	132.260039	165	123	135		179
QUMON_660_1	Quercus mongolica	Russia			2012-05-18	2013-01-01	Tissue	dry_leaf	Yulai Yanbaev		43.647109	132.260039	165	123	135		179
QUMON_662_1	Quercus mongolica	Russia			2012-05-18	2013-01-01	Tissue	dry_leaf	Yulai Yanbaev		43.647109	132.260039	165	123			179
QUMON_663_1	Quercus mongolica	Russia			2012-05-18	2013-01-01	Tissue	dry_leaf	Yulai Yanbaev		43.647109	132.260039	165	123		174	179
QUMON_664_1	Quercus mongolica	Russia			2012-05-18	2013-01-01	Tissue	dry_leaf	Yulai Yanbaev		43.647109	132.260039	165	123	135	174
QUMON_665_1	Quercus mongolica	Russia			2012-05-18	2013-01-01	Tissue	dry_leaf	Yulai Yanbaev		43.647109	132.260039	165	123		174	179
QUMON_667_1	Quercus mongolica	Russia			2012-05-18	2013-01-01	Tissue	dry_leaf	Yulai Yanbaev		43.647109	132.260039	165		135		179
QUMON_669_1	Quercus mongolica	Russia			2012-05-18	2013-01-01	Tissue	dry_leaf	Yulai Yanbaev		43.647109	132.260039	165		135		179
QUMON_673_1	Quercus mongolica	Russia			2012-05-18	2013-01-01	Tissue	dry_leaf	Yulai Yanbaev		43.647109	132.260039	165	123	135	174	179
QUMON_674_1	Quercus mongolica	Russia			2012-05-18	2013-01-01	Tissue	dry_leaf	Yulai Yanbaev		43.647109	132.260039	165	123		174	179
QUMON_675_1	Quercus mongolica	Russia			2012-05-20	2013-01-01	Tissue	dry_leaf	Yulai Yanbaev		43.400714	131.445696	578	123	135	174	179
QUMON_676_1	Quercus mongolica	Russia			2012-05-20	2013-01-01	Tissue	dry_leaf	Yulai Yanbaev		43.400714	131.445696	578	123	135	174	179
QUMON_677_1	Quercus mongolica	Russia			2012-05-20	2013-01-01	Tissue	dry_leaf	Yulai Yanbaev		43.400714	131.445696	578	123	135	174	179
QUMON_678_1	Quercus mongolica	Russia			2012-05-20	2013-01-01	Tissue	dry_leaf	Yulai Yanbaev		43.400714	131.445696	578	123	135	174	179
QUMON_679_1	Quercus mongolica	Russia			2012-05-20	2013-01-01	Tissue	dry_leaf	Yulai Yanbaev		43.400714	131.445696	578	123	135	174	179
QUMON_680_1	Quercus mongolica	Russia			2012-05-20	2013-01-01	Tissue	dry_leaf	Yulai Yanbaev		43.400714	131.445696	578	123	135	174	179
QUMON_681_1	Quercus mongolica	Russia			2012-05-20	2013-01-01	Tissue	dry_leaf	Yulai Yanbaev		43.400714	131.445696	578	123	135	174	179
QUMON_682_1	Quercus mongolica	Russia			2012-05-20	2013-01-01	Tissue	dry_leaf	Yulai Yanbaev		43.400714	131.445696	578	123	135	174	179
QUMON_683_1	Quercus mongolica	Russia			2012-05-20	2013-01-01	Tissue	dry_leaf	Yulai Yanbaev		43.400714	131.445696	578	123	135	174	179
QUMON_684_1	Quercus mongolica	Russia			2012-05-20	2013-01-01	Tissue	dry_leaf	Yulai Yanbaev		43.400714	131.445696	578	123	135		179
QUMON_685_1	Quercus mongolica	Russia			2012-05-20	2013-01-01	Tissue	dry_leaf	Yulai Yanbaev		43.400714	131.445696	578	123		174	179
QUMON_686_1	Quercus mongolica	Russia			2012-05-20	2013-01-01	Tissue	dry_leaf	Yulai Yanbaev		43.400714	131.445696	578	123	135	174	179
QUMON_687_1	Quercus mongolica	Russia			2012-05-20	2013-01-01	Tissue	dry_leaf	Yulai Yanbaev		43.400714	131.445696	578	123	135	174	179
QUMON_688_1	Quercus mongolica	Russia			2012-05-20	2013-01-01	Tissue	dry_leaf	Yulai Yanbaev		43.400714	131.445696	578	123	135	174	179
QUMON_689_1	Quercus mongolica	Russia			2012-05-20	2013-01-01	Tissue	dry_leaf	Yulai Yanbaev		43.400714	131.445696	578	123	135	174	179
QUMON_690_1	Quercus mongolica	Russia			2012-05-20	2013-01-01	Tissue	dry_leaf	Yulai Yanbaev		43.400714	131.445696	578	123	135	174	179
QUMON_691_1	Quercus mongolica	Russia			2012-05-20	2013-01-01	Tissue	dry_leaf	Yulai Yanbaev		43.400714	131.445696	578	123	135	174	179
QUMON_692_1	Quercus mongolica	Russia			2012-05-20	2013-01-01	Tissue	dry_leaf	Yulai Yanbaev		43.400714	131.445696	578	123	135	174	179
QUMON_693_1	Quercus mongolica	Russia			2012-05-20	2013-01-01	Tissue	dry_leaf	Yulai Yanbaev		43.400714	131.445696	578	123	135	174	179
QUMON_694_1	Quercus mongolica	Russia			2012-05-20	2013-01-01	Tissue	dry_leaf	Yulai Yanbaev		43.400714	131.445696	578	123	135	174	179
QUMON_696_1	Quercus mongolica	Russia			2012-05-20	2013-01-01	Tissue	dry_leaf	Yulai Yanbaev		43.400714	131.445696	578	123		174
QUMON_697_1	Quercus mongolica	Russia			2012-05-20	2013-01-01	Tissue	dry_leaf	Yulai Yanbaev		43.400714	131.445696	578	123		174
QUMON_698_1	Quercus mongolica	Russia			2012-05-20	2013-01-01	Tissue	dry_leaf	Yulai Yanbaev		43.400714	131.445696	578	123		174
QUMON_699_1	Quercus mongolica	Russia			2012-05-20	2013-01-01	Tissue	dry_leaf	Yulai Yanbaev		43.400714	131.445696	578			174	179
QUMON_700_1	Quercus mongolica	Russia			2012-05-20	2013-01-01	Tissue	dry_leaf	Yulai Yanbaev		43.400714	131.445696	578	123			179
QUMON_703_1	Quercus mongolica	Russia			2012-05-20	2013-01-01	Tissue	dry_leaf	Yulai Yanbaev		43.400714	131.445696	578	123	135	174
QUMON_705_1	Quercus mongolica	Russia			2012-05-30	2013-01-01	Tissue	dry_leaf	Yulai Yanbaev		43.339058	133.042654	270	123	135	174	179
QUMON_712_1	Quercus mongolica	Russia			2012-05-30	2013-01-01	Tissue	dry_leaf	Yulai Yanbaev		43.339058	133.042654	270	123	135		179
QUMON_715_1	Quercus mongolica	Russia			2012-05-30	2013-01-01	Tissue	dry_leaf	Yulai Yanbaev		43.339058	133.042654	270	123		174
QUMON_721_1	Quercus mongolica	Russia			2012-05-30	2013-01-01	Tissue	dry_leaf	Yulai Yanbaev		43.339058	133.042654	270	123	135	174
QUMON_722_1	Quercus mongolica	Russia			2012-05-30	2013-01-01	Tissue	dry_leaf	Yulai Yanbaev		43.339058	133.042654	270	123	135		179
QUMON_723_1	Quercus mongolica	Russia			2012-05-30	2013-01-01	Tissue	dry_leaf	Yulai Yanbaev		43.339058	133.042654	270	123			179
QUMON_724_1	Quercus mongolica	Russia			2012-05-30	2013-01-01	Tissue	dry_leaf	Yulai Yanbaev		43.339058	133.042654	270	123	135		179
QUMON_726_1	Quercus mongolica	Russia			2012-05-30	2013-01-01	Tissue	dry_leaf	Yulai Yanbaev		43.339058	133.042654	270	123		174	179
QUMON_740_1	Quercus mongolica	Russia			2012-05-30	2013-01-01	Tissue	dry_leaf	Yulai Yanbaev		43.452274	133.861901	434	123	135		179
QUMON_741_1	Quercus mongolica	Russia			2012-05-30	2013-01-01	Tissue	dry_leaf	Yulai Yanbaev		43.452274	133.861901	434		135		179
QUMON_742_1	Quercus mongolica	Russia			2012-05-30	2013-01-01	Tissue	dry_leaf	Yulai Yanbaev		43.452274	133.861901	434	123	135		179
QUMON_743_1	Quercus mongolica	Russia			2012-05-30	2013-01-01	Tissue	dry_leaf	Yulai Yanbaev		43.452274	133.861901	434	123	135	174	179
QUMON_744_1	Quercus mongolica	Russia			2012-05-30	2013-01-01	Tissue	dry_leaf	Yulai Yanbaev		43.452274	133.861901	434	123	135		179
QUMON_746_1	Quercus mongolica	Russia			2012-05-30	2013-01-01	Tissue	dry_leaf	Yulai Yanbaev		43.452274	133.861901	434		135	174	179
QUMON_747_1	Quercus mongolica	Russia			2012-05-30	2013-01-01	Tissue	dry_leaf	Yulai Yanbaev		43.452274	133.861901	434	123	135		179
QUMON_748_1	Quercus mongolica	Russia			2012-05-30	2013-01-01	Tissue	dry_leaf	Yulai Yanbaev		43.452274	133.861901	434	123	135		179
QUMON_749_1	Quercus mongolica	Russia			2012-05-30	2013-01-01	Tissue	dry_leaf	Yulai Yanbaev		43.452274	133.861901	434	123	135		179
QUMON_751_1	Quercus mongolica	Russia			2012-05-30	2013-01-01	Tissue	dry_leaf	Yulai Yanbaev		43.452274	133.861901	434	123	135		179
QUMON_752_1	Quercus mongolica	Russia			2012-05-30	2013-01-01	Tissue	dry_leaf	Yulai Yanbaev		43.452274	133.861901	434	123	135		179
QUMON_753_1	Quercus mongolica	Russia			2012-05-30	2013-01-01	Tissue	dry_leaf	Yulai Yanbaev		43.452274	133.861901	434	123	135		179
QUMON_755_1	Quercus mongolica	Russia			2012-05-30	2013-01-01	Tissue	dry_leaf	Yulai Yanbaev		43.452274	133.861901	434	123			179
QUMON_757_1	Quercus mongolica	Russia			2012-05-30	2013-01-01	Tissue	dry_leaf	Yulai Yanbaev		43.452274	133.861901	434	123			179
QUMON_758_1	Quercus mongolica	Russia			2012-05-30	2013-01-01	Tissue	dry_leaf	Yulai Yanbaev		43.452274	133.861901	434	123		174	179
QUMON_759_1	Quercus mongolica	Russia			2012-05-30	2013-01-01	Tissue	dry_leaf	Yulai Yanbaev		43.452274	133.861901	434		135		179
QUMON_760_1	Quercus mongolica	Russia			2012-05-30	2013-01-01	Tissue	dry_leaf	Yulai Yanbaev		43.452274	133.861901	434	123	135		179
QUMON_761_1	Quercus mongolica	Russia			2012-05-30	2013-01-01	Tissue	dry_leaf	Yulai Yanbaev		43.452274	133.861901	434	123	135		179
QUMON_762_1	Quercus mongolica	Russia			2012-05-30	2013-01-01	Tissue	dry_leaf	Yulai Yanbaev		43.452274	133.861901	434	123	135	174	179
QUMON_763_1	Quercus mongolica	Russia			2012-05-30	2013-01-01	Tissue	dry_leaf	Yulai Yanbaev		43.452274	133.861901	434	123	135	174	179
QUMON_764_1	Quercus mongolica	Russia			2012-05-30	2013-01-01	Tissue	dry_leaf	Yulai Yanbaev		43.452274	133.861901	434	123		174	179
QUMON_766_1	Quercus mongolica	Russia			2012-05-30	2013-01-01	Tissue	dry_leaf	Yulai Yanbaev		43.452274	133.861901	434	123	135		179
QUMON_767_1	Quercus mongolica	Russia			2012-05-30	2013-01-01	Tissue	dry_leaf	Yulai Yanbaev		43.452274	133.861901	434	123			179
QUMON_768_1	Quercus mongolica	Russia			2012-05-30	2013-01-01	Tissue	dry_leaf	Yulai Yanbaev		43.452274	133.861901	434	123	135	174	179
QUMON_769_1	Quercus mongolica	Russia			2012-05-31	2013-01-01	Tissue	dry_leaf	Yulai Yanbaev		43.416972	134.394993	287	123	135		179
QUMON_770_1	Quercus mongolica	Russia			2012-05-31	2013-01-01	Tissue	dry_leaf	Yulai Yanbaev		43.416972	134.394993	287	123	135	174	179
QUMON_772_1	Quercus mongolica	Russia			2012-05-31	2013-01-01	Tissue	dry_leaf	Yulai Yanbaev		43.416972	134.394993	287	123	135		179
QUMON_776_1	Quercus mongolica	Russia			2012-05-31	2013-01-01	Tissue	dry_leaf	Yulai Yanbaev		43.416972	134.394993	287	123			179
QUMON_777_1	Quercus mongolica	Russia			2012-05-31	2013-01-01	Tissue	dry_leaf	Yulai Yanbaev		43.416972	134.394993	287	123	135	174	179
QUMON_778_1	Quercus mongolica	Russia			2012-05-31	2013-01-01	Tissue	dry_leaf	Yulai Yanbaev		43.416972	134.394993	287	123	135	174	179
QUMON_779_1	Quercus mongolica	Russia			2012-05-31	2013-01-01	Tissue	dry_leaf	Yulai Yanbaev		43.416972	134.394993	287		135	174
QUMON_782_1	Quercus mongolica	Russia			2012-05-31	2013-01-01	Tissue	dry_leaf	Yulai Yanbaev		43.416972	134.394993	287	123			179
QUMON_783_1	Quercus mongolica	Russia			2012-05-31	2013-01-01	Tissue	dry_leaf	Yulai Yanbaev		43.416972	134.394993	287	123	135		179
QUMON_784_1	Quercus mongolica	Russia			2012-05-31	2013-01-01	Tissue	dry_leaf	Yulai Yanbaev		43.416972	134.394993	287		135		179
QUMON_785_1	Quercus mongolica	Russia			2012-05-31	2013-01-01	Tissue	dry_leaf	Yulai Yanbaev		43.416972	134.394993	287	123	135		179
QUMON_787_1	Quercus mongolica	Russia			2012-05-31	2013-01-01	Tissue	dry_leaf	Yulai Yanbaev		43.416972	134.394993	287	123	135		179
QUMON_788_1	Quercus mongolica	Russia			2012-05-31	2013-01-01	Tissue	dry_leaf	Yulai Yanbaev		43.416972	134.394993	287	123	135	174	179
QUMON_789_1	Quercus mongolica	Russia			2012-05-31	2013-01-01	Tissue	dry_leaf	Yulai Yanbaev		43.416972	134.394993	287	123	135	174	179
QUMON_793_1	Quercus mongolica	Russia			2012-05-31	2013-01-01	Tissue	dry_leaf	Yulai Yanbaev		43.416972	134.394993	287	123			179
QUMON_794_1	Quercus mongolica	Russia			2012-05-31	2013-01-01	Tissue	dry_leaf	Yulai Yanbaev		43.416972	134.394993	287	123	135		179
QUMON_795_1	Quercus mongolica	Russia			2012-05-31	2013-01-01	Tissue	dry_leaf	Yulai Yanbaev		43.416972	134.394993	287	123	135		179
QUMON_796_1	Quercus mongolica	Russia			2012-05-31	2013-01-01	Tissue	dry_leaf	Yulai Yanbaev		43.416972	134.394993	287	123	135		179
QUMON_797_1	Quercus mongolica	Russia			2012-05-31	2013-01-01	Tissue	dry_leaf	Yulai Yanbaev		43.416972	134.394993	287	123	135	174	179
QUMON_798_1	Quercus mongolica	Russia			2012-05-31	2013-01-01	Tissue	dry_leaf	Yulai Yanbaev		43.416972	134.394993	287	123	135		179
QUMON_799_1	Quercus mongolica	Russia			2012-05-31	2013-01-01	Tissue	dry_leaf	Yulai Yanbaev		43.416972	134.394993	287	123			179
QUMON_800_1	Quercus mongolica	Russia			2012-06-07	2013-01-01	Tissue	dry_leaf	Yulai Yanbaev		45.026434	134.330409	420	123			179
QUMON_801_1	Quercus mongolica	Russia			2012-06-07	2013-01-01	Tissue	dry_leaf	Yulai Yanbaev		45.026434	134.330409	420	123			179
QUMON_802_1	Quercus mongolica	Russia			2012-06-07	2013-01-01	Tissue	dry_leaf	Yulai Yanbaev		45.026434	134.330409	420	123	135	174	179
QUMON_803_1	Quercus mongolica	Russia			2012-06-07	2013-01-01	Tissue	dry_leaf	Yulai Yanbaev		45.026434	134.330409	420	123	135	174	179
QUMON_804_1	Quercus mongolica	Russia			2012-06-07	2013-01-01	Tissue	dry_leaf	Yulai Yanbaev		45.026434	134.330409	420	123			179
QUMON_805_1	Quercus mongolica	Russia			2012-06-07	2013-01-01	Tissue	dry_leaf	Yulai Yanbaev		45.026434	134.330409	420	123		174
QUMON_806_1	Quercus mongolica	Russia			2012-06-07	2013-01-01	Tissue	dry_leaf	Yulai Yanbaev		45.026434	134.330409	420			174	179
QUMON_807_1	Quercus mongolica	Russia			2012-06-07	2013-01-01	Tissue	dry_leaf	Yulai Yanbaev		45.026434	134.330409	420	123	135	174
QUMON_808_1	Quercus mongolica	Russia			2012-06-07	2013-01-01	Tissue	dry_leaf	Yulai Yanbaev		45.026434	134.330409	420	123	135	174
QUMON_809_1	Quercus mongolica	Russia			2012-06-07	2013-01-01	Tissue	dry_leaf	Yulai Yanbaev		45.026434	134.330409	420	123		174
QUMON_810_1	Quercus mongolica	Russia			2012-06-07	2013-01-01	Tissue	dry_leaf	Yulai Yanbaev		45.026434	134.330409	420	123	135	174	179
QUMON_811_1	Quercus mongolica	Russia			2012-06-07	2013-01-01	Tissue	dry_leaf	Yulai Yanbaev		45.026434	134.330409	420	123		174	179
QUMON_812_1	Quercus mongolica	Russia			2012-06-07	2013-01-01	Tissue	dry_leaf	Yulai Yanbaev		45.026434	134.330409	420	123	135	174	179
QUMON_813_1	Quercus mongolica	Russia			2012-06-07	2013-01-01	Tissue	dry_leaf	Yulai Yanbaev		45.026434	134.330409	420			174	179
QUMON_814_1	Quercus mongolica	Russia			2012-06-07	2013-01-01	Tissue	dry_leaf	Yulai Yanbaev		45.026434	134.330409	420	123		174	179
QUMON_815_1	Quercus mongolica	Russia			2012-06-07	2013-01-01	Tissue	dry_leaf	Yulai Yanbaev		45.026434	134.330409	420			174	179
QUMON_816_1	Quercus mongolica	Russia			2012-06-07	2013-01-01	Tissue	dry_leaf	Yulai Yanbaev		45.026434	134.330409	420	123	135	174	179
QUMON_817_1	Quercus mongolica	Russia			2012-06-07	2013-01-01	Tissue	dry_leaf	Yulai Yanbaev		45.026434	134.330409	420		135		179
QUMON_818_1	Quercus mongolica	Russia			2012-06-07	2013-01-01	Tissue	dry_leaf	Yulai Yanbaev		45.026434	134.330409	420	123	135	174	179
QUMON_819_1	Quercus mongolica	Russia			2012-06-07	2013-01-01	Tissue	dry_leaf	Yulai Yanbaev		45.026434	134.330409	420	123	135	174	179
QUMON_820_1	Quercus mongolica	Russia			2012-06-07	2013-01-01	Tissue	dry_leaf	Yulai Yanbaev		45.026434	134.330409	420	123		174
QUMON_821_1	Quercus mongolica	Russia			2012-06-08	2013-01-01	Tissue	dry_leaf	Yulai Yanbaev		44.07399	134.044012	382	123	135	174	179
QUMON_822_1	Quercus mongolica	Russia			2012-06-08	2013-01-01	Tissue	dry_leaf	Yulai Yanbaev		44.07399	134.044012	382	123		174	179
QUMON_823_1	Quercus mongolica	Russia			2012-06-08	2013-01-01	Tissue	dry_leaf	Yulai Yanbaev		44.07399	134.044012	382	123		174	179
QUMON_824_1	Quercus mongolica	Russia			2012-06-08	2013-01-01	Tissue	dry_leaf	Yulai Yanbaev		44.07399	134.044012	382	123		174	179
QUMON_825_1	Quercus mongolica	Russia			2012-06-08	2013-01-01	Tissue	dry_leaf	Yulai Yanbaev		44.07399	134.044012	382			174	179
QUMON_826_1	Quercus mongolica	Russia			2012-06-08	2013-01-01	Tissue	dry_leaf	Yulai Yanbaev		44.07399	134.044012	382	123		174	179
QUMON_827_1	Quercus mongolica	Russia			2012-06-08	2013-01-01	Tissue	dry_leaf	Yulai Yanbaev		44.07399	134.044012	382	123		174	179
QUMON_828_1	Quercus mongolica	Russia			2012-06-08	2013-01-01	Tissue	dry_leaf	Yulai Yanbaev		44.07399	134.044012	382	123	135	174	179
QUMON_829_1	Quercus mongolica	Russia			2012-06-08	2013-01-01	Tissue	dry_leaf	Yulai Yanbaev		44.07399	134.044012	382	123		174	179
QUMON_830_1	Quercus mongolica	Russia			2012-06-08	2013-01-01	Tissue	dry_leaf	Yulai Yanbaev		44.07399	134.044012	382			174	179
QUMON_831_1	Quercus mongolica	Russia			2012-06-08	2013-01-01	Tissue	dry_leaf	Yulai Yanbaev		44.07399	134.044012	382			174	179
QUMON_832_1	Quercus mongolica	Russia			2012-06-08	2013-01-01	Tissue	dry_leaf	Yulai Yanbaev		44.07399	134.044012	382	123	135		179
QUMON_833_1	Quercus mongolica	Russia			2012-06-08	2013-01-01	Tissue	dry_leaf	Yulai Yanbaev		44.07399	134.044012	382	123		174	179
QUMON_834_1	Quercus mongolica	Russia			2012-06-08	2013-01-01	Tissue	dry_leaf	Yulai Yanbaev		44.07399	134.044012	382	123	135	174	179
QUMON_835_1	Quercus mongolica	Russia			2012-06-08	2013-01-01	Tissue	dry_leaf	Yulai Yanbaev		44.07399	134.044012	382	123	135		179
QUMON_836_1	Quercus mongolica	Russia			2012-06-08	2013-01-01	Tissue	dry_leaf	Yulai Yanbaev		44.07399	134.044012	382	123		174	179
QUMON_837_1	Quercus mongolica	Russia			2012-06-08	2013-01-01	Tissue	dry_leaf	Yulai Yanbaev		44.07399	134.044012	382	123		174	179
QUMON_838_1	Quercus mongolica	Russia			2012-06-08	2013-01-01	Tissue	dry_leaf	Yulai Yanbaev		44.07399	134.044012	382	123		174	179
QUMON_839_1	Quercus mongolica	Russia			2012-06-08	2013-01-01	Tissue	dry_leaf	Yulai Yanbaev		44.07399	134.044012	382	123		174	179
QUMON_840_1	Quercus mongolica	Russia			2012-06-08	2013-01-01	Tissue	dry_leaf	Yulai Yanbaev		44.07399	134.044012	382	123		174	179
QUMON_841_1	Quercus mongolica	Russia			2012-06-08	2013-01-01	Tissue	dry_leaf	Yulai Yanbaev		44.07399	134.044012	382	123		174	179
QUMON_842_1	Quercus mongolica	Russia			2012-06-08	2013-01-01	Tissue	dry_leaf	Yulai Yanbaev		44.07399	134.044012	382	123			179
QUMON_843_1	Quercus mongolica	Russia			2012-06-08	2013-01-01	Tissue	dry_leaf	Yulai Yanbaev		44.07399	134.044012	382	123		174	179
QUMON_844_1	Quercus mongolica	Russia			2012-06-08	2013-01-01	Tissue	dry_leaf	Yulai Yanbaev		44.07399	134.044012	382	123		174	179
QUMON_845_1	Quercus mongolica	Russia			2012-06-08	2013-01-01	Tissue	dry_leaf	Yulai Yanbaev		44.07399	134.044012	382	123		174	179
QUMON_846_1	Quercus mongolica	Russia			2012-06-08	2013-01-01	Tissue	dry_leaf	Yulai Yanbaev		44.07399	134.044012	382	123			179
QUMON_847_1	Quercus mongolica	Russia			2012-06-08	2013-01-01	Tissue	dry_leaf	Yulai Yanbaev		44.07399	134.044012	382	123		174	179
QUMON_848_1	Quercus mongolica	Russia			2012-06-08	2013-01-01	Tissue	dry_leaf	Yulai Yanbaev		44.07399	134.044012	382	123		174	179
QUMON_849_1	Quercus mongolica	Russia			2012-06-08	2013-01-01	Tissue	dry_leaf	Yulai Yanbaev		44.07399	134.044012	382	123		174	179
QUMON_850_1	Quercus mongolica	Russia			2012-06-08	2013-01-01	Tissue	dry_leaf	Yulai Yanbaev		44.07399	134.044012	382	123		174	179
QUMON_851_1	Quercus mongolica	Russia			2012-06-08	2013-01-01	Tissue	dry_leaf	Yulai Yanbaev		44.07399	134.044012	382	123		174	179
QUMON_852_1	Quercus mongolica	Russia			2012-06-08	2013-01-01	Tissue	dry_leaf	Yulai Yanbaev		44.07399	134.044012	382	123		174	179
QUMON_853_1	Quercus mongolica	Russia			2012-06-09	2013-01-01	Tissue	dry_leaf	Yulai Yanbaev		44.840245	131.716283	448	123	135		179
QUMON_854_1	Quercus mongolica	Russia			2012-06-09	2013-01-01	Tissue	dry_leaf	Yulai Yanbaev		44.840245	131.716283	448	123	135		179
QUMON_855_1	Quercus mongolica	Russia			2012-06-09	2013-01-01	Tissue	dry_leaf	Yulai Yanbaev		44.840245	131.716283	448	123	135		179
QUMON_856_1	Quercus mongolica	Russia			2012-06-09	2013-01-01	Tissue	dry_leaf	Yulai Yanbaev		44.840245	131.716283	448	123	135		179
QUMON_858_1	Quercus mongolica	Russia			2012-06-09	2013-01-01	Tissue	dry_leaf	Yulai Yanbaev		44.840245	131.716283	448	123			179
QUMON_859_1	Quercus mongolica	Russia			2012-06-09	2013-01-01	Tissue	dry_leaf	Yulai Yanbaev		44.840245	131.716283	448	123	135	174	179
QUMON_860_1	Quercus mongolica	Russia			2012-06-09	2013-01-01	Tissue	dry_leaf	Yulai Yanbaev		44.840245	131.716283	448	123	135		179
QUMON_861_1	Quercus mongolica	Russia			2012-06-09	2013-01-01	Tissue	dry_leaf	Yulai Yanbaev		44.840245	131.716283	448	123	135		179
QUMON_862_1	Quercus mongolica	Russia			2012-06-09	2013-01-01	Tissue	dry_leaf	Yulai Yanbaev		44.840245	131.716283	448	123	135		179
QUMON_863_1	Quercus mongolica	Russia			2012-06-09	2013-01-01	Tissue	dry_leaf	Yulai Yanbaev		44.840245	131.716283	448	123	135		179
QUMON_864_1	Quercus mongolica	Russia			2012-06-09	2013-01-01	Tissue	dry_leaf	Yulai Yanbaev		44.840245	131.716283	448	123			179
QUMON_865_1	Quercus mongolica	Russia			2012-06-09	2013-01-01	Tissue	dry_leaf	Yulai Yanbaev		44.840245	131.716283	448	123	135		179
QUMON_866_1	Quercus mongolica	Russia			2012-06-09	2013-01-01	Tissue	dry_leaf	Yulai Yanbaev		44.840245	131.716283	448	123	135		179
QUMON_867_1	Quercus mongolica	Russia			2012-06-09	2013-01-01	Tissue	dry_leaf	Yulai Yanbaev		44.840245	131.716283	448	123		174	179
QUMON_868_1	Quercus mongolica	Russia			2012-06-09	2013-01-01	Tissue	dry_leaf	Yulai Yanbaev		44.840245	131.716283	448	123		174	179
QUMON_869_1	Quercus mongolica	Russia			2012-06-09	2013-01-01	Tissue	dry_leaf	Yulai Yanbaev		44.840245	131.716283	448	123	135	174	179
QUMON_870_1	Quercus mongolica	Russia			2012-06-09	2013-01-01	Tissue	dry_leaf	Yulai Yanbaev		44.840245	131.716283	448	123	135	174	179
QUMON_871_1	Quercus mongolica	Russia			2012-06-09	2013-01-01	Tissue	dry_leaf	Yulai Yanbaev		44.840245	131.716283	448	123	135	174	179
QUMON_872_1	Quercus mongolica	Russia			2012-06-09	2013-01-01	Tissue	dry_leaf	Yulai Yanbaev		44.840245	131.716283	448	123	135	174	179
QUMON_873_1	Quercus mongolica	Russia			2012-06-09	2013-01-01	Tissue	dry_leaf	Yulai Yanbaev		44.840245	131.716283	448	123	135	174	179
QUMON_874_1	Quercus mongolica	Russia			2012-06-09	2013-01-01	Tissue	dry_leaf	Yulai Yanbaev		44.840245	131.716283	448	123	135	174	179
QUMON_875_1	Quercus mongolica	Russia			2012-06-09	2013-01-01	Tissue	dry_leaf	Yulai Yanbaev		44.840245	131.716283	448	123	135	174	179
QUMON_876_1	Quercus mongolica	Russia			2012-06-09	2013-01-01	Tissue	dry_leaf	Yulai Yanbaev		44.840245	131.716283	448	123		174	179
QUMON_877_1	Quercus mongolica	Russia			2012-06-09	2013-01-01	Tissue	dry_leaf	Yulai Yanbaev		44.840245	131.716283	448			174	179
QUMON_878_1	Quercus mongolica	Russia			2012-06-09	2013-01-01	Tissue	dry_leaf	Yulai Yanbaev		44.840245	131.716283	448	123	135	174	179
QUMON_879_1	Quercus mongolica	Russia			2012-06-09	2013-01-01	Tissue	dry_leaf	Yulai Yanbaev		44.840245	131.716283	448	123			179
QUMON_880_1	Quercus mongolica	Russia			2012-06-09	2013-01-01	Tissue	dry_leaf	Yulai Yanbaev		44.840245	131.716283	448	123		174
QUMON_881_1	Quercus mongolica	Russia			2012-06-09	2013-01-01	Tissue	dry_leaf	Yulai Yanbaev		44.840245	131.716283	448	123		174	179
QUMON_882_1	Quercus mongolica	Russia			2012-06-09	2013-01-01	Tissue	dry_leaf	Yulai Yanbaev		44.840245	131.716283	448	123	135	174	179
QUMON_883_1	Quercus mongolica	Russia			2012-06-09	2013-01-01	Tissue	dry_leaf	Yulai Yanbaev		44.840245	131.716283	448			174	179
QUMON_884_1	Quercus mongolica	Russia			2012-06-09	2013-01-01	Tissue	dry_leaf	Yulai Yanbaev		44.474604	132.943209	255	123	135	174	179
QUMON_885_1	Quercus mongolica	Russia			2012-06-09	2013-01-01	Tissue	dry_leaf	Yulai Yanbaev		44.474604	132.943209	255	123	135	174	179
QUMON_886_1	Quercus mongolica	Russia			2012-06-09	2013-01-01	Tissue	dry_leaf	Yulai Yanbaev		44.474604	132.943209	255	123	135	174	179
QUMON_887_1	Quercus mongolica	Russia			2012-06-09	2013-01-01	Tissue	dry_leaf	Yulai Yanbaev		44.474604	132.943209	255	123	135	174	179
QUMON_888_1	Quercus mongolica	Russia			2012-06-09	2013-01-01	Tissue	dry_leaf	Yulai Yanbaev		44.474604	132.943209	255	123	135		179
QUMON_889_1	Quercus mongolica	Russia			2012-06-09	2013-01-01	Tissue	dry_leaf	Yulai Yanbaev		44.474604	132.943209	255	123	135	174	179
QUMON_890_1	Quercus mongolica	Russia			2012-06-09	2013-01-01	Tissue	dry_leaf	Yulai Yanbaev		44.474604	132.943209	255	123			179
QUMON_891_1	Quercus mongolica	Russia			2012-06-09	2013-01-01	Tissue	dry_leaf	Yulai Yanbaev		44.474604	132.943209	255	123			179
QUMON_892_1	Quercus mongolica	Russia			2012-06-09	2013-01-01	Tissue	dry_leaf	Yulai Yanbaev		44.474604	132.943209	255	123			179
QUMON_893_1	Quercus mongolica	Russia			2012-06-09	2013-01-01	Tissue	dry_leaf	Yulai Yanbaev		44.474604	132.943209	255	123	135	174	179
QUMON_894_1	Quercus mongolica	Russia			2012-06-09	2013-01-01	Tissue	dry_leaf	Yulai Yanbaev		44.474604	132.943209	255	123	135	174	179
QUMON_895_1	Quercus mongolica	Russia			2012-06-09	2013-01-01	Tissue	dry_leaf	Yulai Yanbaev		44.474604	132.943209	255	123		174	179
QUMON_896_1	Quercus mongolica	Russia			2012-06-09	2013-01-01	Tissue	dry_leaf	Yulai Yanbaev		44.474604	132.943209	255	123	135	174	179
QUMON_897_1	Quercus mongolica	Russia			2012-06-09	2013-01-01	Tissue	dry_leaf	Yulai Yanbaev		44.474604	132.943209	255		135		179
QUMON_898_1	Quercus mongolica	Russia			2012-06-09	2013-01-01	Tissue	dry_leaf	Yulai Yanbaev		44.474604	132.943209	255	123	135	174	179
QUMON_899_1	Quercus mongolica	Russia			2012-06-09	2013-01-01	Tissue	dry_leaf	Yulai Yanbaev		44.474604	132.943209	255	123	135		179
QUMON_900_1	Quercus mongolica	Russia			2012-06-09	2013-01-01	Tissue	dry_leaf	Yulai Yanbaev		44.474604	132.943209	255	123	135	174	179
QUMON_901_1	Quercus mongolica	Russia			2012-06-09	2013-01-01	Tissue	dry_leaf	Yulai Yanbaev		44.474604	132.943209	255		135	174	179
QUMON_902_1	Quercus mongolica	Russia			2012-06-09	2013-01-01	Tissue	dry_leaf	Yulai Yanbaev		44.474604	132.943209	255	123		174	179
QUMON_903_1	Quercus mongolica	Russia			2012-06-09	2013-01-01	Tissue	dry_leaf	Yulai Yanbaev		44.474604	132.943209	255	123		174	179
QUMON_904_1	Quercus mongolica	Russia			2012-06-09	2013-01-01	Tissue	dry_leaf	Yulai Yanbaev		44.474604	132.943209	255	123		174	179
QUMON_905_1	Quercus mongolica	Russia			2012-06-09	2013-01-01	Tissue	dry_leaf	Yulai Yanbaev		44.474604	132.943209	255	123			179
QUMON_906_1	Quercus mongolica	Russia			2012-06-09	2013-01-01	Tissue	dry_leaf	Yulai Yanbaev		44.474604	132.943209	255	123		174	179
QUMON_907_1	Quercus mongolica	Russia			2012-06-09	2013-01-01	Tissue	dry_leaf	Yulai Yanbaev		44.474604	132.943209	255	123		174	179
QUMON_908_1	Quercus mongolica	Russia			2012-06-09	2013-01-01	Tissue	dry_leaf	Yulai Yanbaev		44.474604	132.943209	255	123		174	179
QUMON_909_1	Quercus mongolica	Russia			2012-06-09	2013-01-01	Tissue	dry_leaf	Yulai Yanbaev		44.474604	132.943209	255	123		174	179
QUMON_910_1	Quercus mongolica	Russia			2012-06-09	2013-01-01	Tissue	dry_leaf	Yulai Yanbaev		44.474604	132.943209	255	123			179
QUMON_911_1	Quercus mongolica	Russia			2012-06-09	2013-01-01	Tissue	dry_leaf	Yulai Yanbaev		44.474604	132.943209	255	123		174
QUMON_917_1	Quercus mongolica	Russia			2012-06-12	2013-01-01	Tissue	dry_leaf	Yulai Yanbaev		45.725951	133.81265	107	123		174
QUMON_919_1	Quercus mongolica	Russia			2012-06-12	2013-01-01	Tissue	dry_leaf	Yulai Yanbaev		45.725951	133.81265	107	123	135		179
QUMON_920_1	Quercus mongolica	Russia			2012-06-12	2013-01-01	Tissue	dry_leaf	Yulai Yanbaev		45.725951	133.81265	107	123	135	174
QUMON_922_1	Quercus mongolica	Russia			2012-06-12	2013-01-01	Tissue	dry_leaf	Yulai Yanbaev		45.725951	133.81265	107	123			179
QUMON_923_1	Quercus mongolica	Russia			2012-06-12	2013-01-01	Tissue	dry_leaf	Yulai Yanbaev		45.725951	133.81265	107			174	179
QUMON_929_1	Quercus mongolica	Russia			2012-06-12	2013-01-01	Tissue	dry_leaf	Yulai Yanbaev		45.725951	133.81265	107	123	135	174	179
QUMON_930_1	Quercus mongolica	Russia			2012-06-12	2013-01-01	Tissue	dry_leaf	Yulai Yanbaev		45.725951	133.81265	107	123	135		179
QUMON_931_1	Quercus mongolica	Russia			2012-06-12	2013-01-01	Tissue	dry_leaf	Yulai Yanbaev		45.725951	133.81265	107	123	135	174	179
QUMON_932_1	Quercus mongolica	Russia			2012-06-12	2013-01-01	Tissue	dry_leaf	Yulai Yanbaev		45.725951	133.81265	107	123	135	174	179
QUMON_933_1	Quercus mongolica	Russia			2012-06-12	2013-01-01	Tissue	dry_leaf	Yulai Yanbaev		45.725951	133.81265	107	123	135		179
QUMON_934_1	Quercus mongolica	Russia			2012-06-12	2013-01-01	Tissue	dry_leaf	Yulai Yanbaev		45.725951	133.81265	107	123	135	174	179
QUMON_935_1	Quercus mongolica	Russia			2012-06-12	2013-01-01	Tissue	dry_leaf	Yulai Yanbaev		45.725951	133.81265	107	123	135	174	179
QUMON_936_1	Quercus mongolica	Russia			2012-06-12	2013-01-01	Tissue	dry_leaf	Yulai Yanbaev		45.725951	133.81265	107	123	135	174	179
QUMON_937_1	Quercus mongolica	Russia			2012-06-12	2013-01-01	Tissue	dry_leaf	Yulai Yanbaev		45.725951	133.81265	107	123	135		179
QUMON_938_1	Quercus mongolica	Russia			2012-06-12	2013-01-01	Tissue	dry_leaf	Yulai Yanbaev		45.725951	133.81265	107	123	135		179
QUMON_940_1	Quercus mongolica	Russia			2012-06-12	2013-01-01	Tissue	dry_leaf	Yulai Yanbaev		45.725951	133.81265	107	123	135	174	179
QUMON_942_1	Quercus mongolica	Russia			2012-06-12	2013-01-01	Tissue	dry_leaf	Yulai Yanbaev		45.725951	133.81265	107	123	135	174
QUMON_943_1	Quercus mongolica	Russia			2012-06-12	2013-01-01	Tissue	dry_leaf	Yulai Yanbaev		45.725951	133.81265	107	123	135	174
QUMON_944_1	Quercus mongolica	Russia			2012-06-12	2013-01-01	Tissue	dry_leaf	Yulai Yanbaev		46.674222	134.257407	388	123	135	174	179
QUMON_945_1	Quercus mongolica	Russia			2012-06-12	2013-01-01	Tissue	dry_leaf	Yulai Yanbaev		46.674222	134.257407	388	123	135	174	179
QUMON_946_1	Quercus mongolica	Russia			2012-06-12	2013-01-01	Tissue	dry_leaf	Yulai Yanbaev		46.674222	134.257407	388	123	135	174	179
QUMON_947_1	Quercus mongolica	Russia			2012-06-12	2013-01-01	Tissue	dry_leaf	Yulai Yanbaev		46.674222	134.257407	388	123	135	174	179
QUMON_948_1	Quercus mongolica	Russia			2012-06-12	2013-01-01	Tissue	dry_leaf	Yulai Yanbaev		46.674222	134.257407	388		135	174	179
QUMON_949_1	Quercus mongolica	Russia			2012-06-12	2013-01-01	Tissue	dry_leaf	Yulai Yanbaev		46.674222	134.257407	388	123		174
QUMON_950_1	Quercus mongolica	Russia			2012-06-12	2013-01-01	Tissue	dry_leaf	Yulai Yanbaev		46.674222	134.257407	388		135		179
QUMON_951_1	Quercus mongolica	Russia			2012-06-12	2013-01-01	Tissue	dry_leaf	Yulai Yanbaev		46.674222	134.257407	388		135		179
QUMON_952_1	Quercus mongolica	Russia			2012-06-12	2013-01-01	Tissue	dry_leaf	Yulai Yanbaev		46.674222	134.257407	388		135	174	179
QUMON_953_1	Quercus mongolica	Russia			2012-06-12	2013-01-01	Tissue	dry_leaf	Yulai Yanbaev		46.674222	134.257407	388		135	174	179
QUMON_954_1	Quercus mongolica	Russia			2012-06-12	2013-01-01	Tissue	dry_leaf	Yulai Yanbaev		46.674222	134.257407	388		135	174	179
QUMON_955_1	Quercus mongolica	Russia			2012-06-12	2013-01-01	Tissue	dry_leaf	Yulai Yanbaev		46.674222	134.257407	388		135	174	179
QUMON_956_1	Quercus mongolica	Russia			2012-06-12	2013-01-01	Tissue	dry_leaf	Yulai Yanbaev		46.674222	134.257407	388		135	174	179
QUMON_957_1	Quercus mongolica	Russia			2012-06-12	2013-01-01	Tissue	dry_leaf	Yulai Yanbaev		46.674222	134.257407	388		135	174	179
QUMON_958_1	Quercus mongolica	Russia			2012-06-12	2013-01-01	Tissue	dry_leaf	Yulai Yanbaev		46.674222	134.257407	388		135	174	179
QUMON_959_1	Quercus mongolica	Russia			2012-06-12	2013-01-01	Tissue	dry_leaf	Yulai Yanbaev		46.674222	134.257407	388		135	174	179
QUMON_960_1	Quercus mongolica	Russia			2012-06-12	2013-01-01	Tissue	dry_leaf	Yulai Yanbaev		46.674222	134.257407	388	123		174
QUMON_961_1	Quercus mongolica	Russia			2012-06-12	2013-01-01	Tissue	dry_leaf	Yulai Yanbaev		46.674222	134.257407	388		135	174	179
QUMON_962_1	Quercus mongolica	Russia			2012-06-12	2013-01-01	Tissue	dry_leaf	Yulai Yanbaev		46.674222	134.257407	388		135	174	179
QUMON_963_1	Quercus mongolica	Russia			2012-06-12	2013-01-01	Tissue	dry_leaf	Yulai Yanbaev		46.674222	134.257407	388		135	174	179
QUMON_964_1	Quercus mongolica	Russia			2012-06-12	2013-01-01	Tissue	dry_leaf	Yulai Yanbaev		46.674222	134.257407	388		135	174	179
QUMON_965_1	Quercus mongolica	Russia			2012-06-12	2013-01-01	Tissue	dry_leaf	Yulai Yanbaev		46.674222	134.257407	388		135	174	179
QUMON_966_1	Quercus mongolica	Russia			2012-06-12	2013-01-01	Tissue	dry_leaf	Yulai Yanbaev		46.674222	134.257407	388		135	174	179
QUMON_967_1	Quercus mongolica	Russia			2012-06-12	2013-01-01	Tissue	dry_leaf	Yulai Yanbaev		46.674222	134.257407	388		135		179
QUMON_968_1	Quercus mongolica	Russia			2012-06-12	2013-01-01	Tissue	dry_leaf	Yulai Yanbaev		46.674222	134.257407	388		135	174	179
QUMON_970_1	Quercus mongolica	Russia			2012-06-12	2013-01-01	Tissue	dry_leaf	Yulai Yanbaev		46.674222	134.257407	388		135		179
QUMON_971_1	Quercus mongolica	Russia			2012-06-12	2013-01-01	Tissue	dry_leaf	Yulai Yanbaev		46.674222	134.257407	388		135	174	179
QUMON_972_1	Quercus mongolica	Russia			2012-06-12	2013-01-01	Tissue	dry_leaf	Yulai Yanbaev		46.674222	134.257407	388		135		179
QUMON_973_1	Quercus mongolica	Russia			2012-06-12	2013-01-01	Tissue	dry_leaf	Yulai Yanbaev		46.674222	134.257407	388		135	174	179
QUMON_974_1	Quercus mongolica	Russia			2012-06-13	2013-01-01	Tissue	dry_leaf	Yulai Yanbaev		46.619371	135.372187	240	123	135		179
QUMON_975_1	Quercus mongolica	Russia			2012-06-13	2013-01-01	Tissue	dry_leaf	Yulai Yanbaev		46.619371	135.372187	240	123	135	174	179
QUMON_976_1	Quercus mongolica	Russia			2012-06-13	2013-01-01	Tissue	dry_leaf	Yulai Yanbaev		46.619371	135.372187	240	123	135		179
QUMON_977_1	Quercus mongolica	Russia			2012-06-13	2013-01-01	Tissue	dry_leaf	Yulai Yanbaev		46.619371	135.372187	240	123	135		179
QUMON_978_1	Quercus mongolica	Russia			2012-06-13	2013-01-01	Tissue	dry_leaf	Yulai Yanbaev		46.619371	135.372187	240	123	135	174	179
QUMON_979_1	Quercus mongolica	Russia			2012-06-13	2013-01-01	Tissue	dry_leaf	Yulai Yanbaev		46.619371	135.372187	240	123	135		179
QUMON_980_1	Quercus mongolica	Russia			2012-06-13	2013-01-01	Tissue	dry_leaf	Yulai Yanbaev		46.619371	135.372187	240	123		174	179
QUMON_981_1	Quercus mongolica	Russia			2012-06-13	2013-01-01	Tissue	dry_leaf	Yulai Yanbaev		46.619371	135.372187	240	123	135	174	179
QUMON_982_1	Quercus mongolica	Russia			2012-06-13	2013-01-01	Tissue	dry_leaf	Yulai Yanbaev		46.619371	135.372187	240	123	135	174	179
QUMON_983_1	Quercus mongolica	Russia			2012-06-13	2013-01-01	Tissue	dry_leaf	Yulai Yanbaev		46.619371	135.372187	240	123		174	179
QUMON_984_1	Quercus mongolica	Russia			2012-06-13	2013-01-01	Tissue	dry_leaf	Yulai Yanbaev		46.619371	135.372187	240	123	135	174	179
QUMON_985_1	Quercus mongolica	Russia			2012-06-13	2013-01-01	Tissue	dry_leaf	Yulai Yanbaev		46.619371	135.372187	240	123	135	174	179
QUMON_986_1	Quercus mongolica	Russia			2012-06-13	2013-01-01	Tissue	dry_leaf	Yulai Yanbaev		46.619371	135.372187	240	123	135	174	179
QUMON_987_1	Quercus mongolica	Russia			2012-06-13	2013-01-01	Tissue	dry_leaf	Yulai Yanbaev		46.619371	135.372187	240	123		174	179
QUMON_988_1	Quercus mongolica	Russia			2012-06-13	2013-01-01	Tissue	dry_leaf	Yulai Yanbaev		46.619371	135.372187	240	123		174	179
QUMON_989_1	Quercus mongolica	Russia			2012-06-13	2013-01-01	Tissue	dry_leaf	Yulai Yanbaev		46.619371	135.372187	240	123	135	174	179
QUMON_990_1	Quercus mongolica	Russia			2012-06-13	2013-01-01	Tissue	dry_leaf	Yulai Yanbaev		46.619371	135.372187	240	123			179
QUMON_991_1	Quercus mongolica	Russia			2012-06-13	2013-01-01	Tissue	dry_leaf	Yulai Yanbaev		46.619371	135.372187	240	123	135	174	179
QUMON_992_1	Quercus mongolica	Russia			2012-06-13	2013-01-01	Tissue	dry_leaf	Yulai Yanbaev		46.619371	135.372187	240	123	135	174	179
QUMON_993_1	Quercus mongolica	Russia			2012-06-13	2013-01-01	Tissue	dry_leaf	Yulai Yanbaev		46.619371	135.372187	240	123	135	174	179
QUMON_994_1	Quercus mongolica	Russia			2012-06-13	2013-01-01	Tissue	dry_leaf	Yulai Yanbaev		46.619371	135.372187	240	123	135	174	179
QUMON_995_1	Quercus mongolica	Russia			2012-06-13	2013-01-01	Tissue	dry_leaf	Yulai Yanbaev		46.619371	135.372187	240	123	135	174	179
QUMON_996_1	Quercus mongolica	Russia			2012-06-13	2013-01-01	Tissue	dry_leaf	Yulai Yanbaev		46.619371	135.372187	240	123	135	174	179
QUMON_997_1	Quercus mongolica	Russia			2012-06-13	2013-01-01	Tissue	dry_leaf	Yulai Yanbaev		46.619371	135.372187	240	123	135	174	179
QUMON_998_1	Quercus mongolica	Russia			2012-06-13	2013-01-01	Tissue	dry_leaf	Yulai Yanbaev		46.619371	135.372187	240	123			179
QUMON_999_1	Quercus mongolica	Russia			2012-06-13	2013-01-01	Tissue	dry_leaf	Yulai Yanbaev		46.619371	135.372187	240	123		174	179
QUMON_1000_1	Quercus mongolica	Russia			2012-06-13	2013-01-01	Tissue	dry_leaf	Yulai Yanbaev		46.619371	135.372187	240	123	135	174	179
QUMON_1001_1	Quercus mongolica	Russia			2012-06-13	2013-01-01	Tissue	dry_leaf	Yulai Yanbaev		46.619371	135.372187	240			174	179
QUMON_1002_1	Quercus mongolica	Russia			2012-06-13	2013-01-01	Tissue	dry_leaf	Yulai Yanbaev		46.619371	135.372187	240	123		174	179
QUMON_1003_1	Quercus mongolica	Russia			2012-06-13	2013-01-01	Tissue	dry_leaf	Yulai Yanbaev		46.619371	135.372187	240	123	135	174	179
QUMON_1004_1	Quercus mongolica	Russia			2012-06-13	2013-01-01	Tissue	dry_leaf	Yulai Yanbaev		46.619371	135.372187	240	123		174	179
QUMON_1005_1	Quercus mongolica	Russia			2012-06-13	2013-01-01	Tissue	dry_leaf	Yulai Yanbaev		46.619371	135.372187	240	123		174	179
QUMON_1006_1	Quercus mongolica	China		Ming Tomb	2013-05-15	2013-05-20	Tissue	leaf	Mirko Liesebach									86_71
QUPET_1_1	Quercus petraea	Russia	Caucasus, North Ossetiya	BLT	2014-10-01	2015-01-06	Tissue	leaf	Yulai Yanbaev		42.9015	44.6179		123		178
QUPET_2_1	Quercus petraea	Russia	Caucasus, North Ossetiya	BLT	2014-10-01	2015-01-06	Tissue	leaf	Yulai Yanbaev		42.9015	44.6179		123		178
QUPET_3_1	Quercus petraea	Russia	Caucasus, North Ossetiya	BLT	2014-10-01	2015-01-06	Tissue	leaf	Yulai Yanbaev		42.9015	44.6179		123		178
QUPET_4_1	Quercus petraea	Russia	Caucasus, North Ossetiya	BLT	2014-10-01	2015-01-06	Tissue	leaf	Yulai Yanbaev		42.9015	44.6179		123		178
QUPET_6_1	Quercus petraea	Russia	Caucasus, North Ossetiya	BLT	2014-10-01	2015-01-06	Tissue	leaf	Yulai Yanbaev		42.9015	44.6179		123		178
QUPET_7_1	Quercus petraea	Russia	Caucasus, North Ossetiya	BLT	2014-10-01	2015-01-06	Tissue	leaf	Yulai Yanbaev		42.9015	44.6179		123	135	178	185
QUPET_8_1	Quercus petraea	Russia	Caucasus, North Ossetiya	BLT	2014-10-01	2015-01-06	Tissue	leaf	Yulai Yanbaev		42.9015	44.6179		123	135	178	185
QUPET_9_1	Quercus petraea	Russia	Caucasus, North Ossetiya	BLT	2014-10-01	2015-01-06	Tissue	leaf	Yulai Yanbaev		42.9015	44.6179		123	135	178	185
QUPET_10_1	Quercus petraea	Russia	Caucasus, North Ossetiya	BLT	2014-10-01	2015-01-06	Tissue	leaf	Yulai Yanbaev		42.9015	44.6179		123	135	178	185
QUPET_11_1	Quercus petraea	Russia	Caucasus, North Ossetiya	BLT	2014-10-01	2015-01-06	Tissue	leaf	Yulai Yanbaev		42.9015	44.6179		123	135	178	185
QUPET_12_1	Quercus petraea	Russia	Caucasus, North Ossetiya	BLT	2014-10-01	2015-01-06	Tissue	leaf	Yulai Yanbaev		42.9015	44.6179		123	135	178	185
QUPET_13_1	Quercus petraea	Russia	Caucasus, North Ossetiya	BLT	2014-10-01	2015-01-06	Tissue	leaf	Yulai Yanbaev		42.9015	44.6179		123	135	178	185
QUPET_15_1	Quercus petraea	Russia	Caucasus, North Ossetiya	BLT	2014-10-01	2015-01-06	Tissue	leaf	Yulai Yanbaev		42.9015	44.6179		123	135	178	185
QUPET_16_1	Quercus petraea	Russia	Caucasus, North Ossetiya	BLT	2014-10-01	2015-01-06	Tissue	leaf	Yulai Yanbaev		42.9015	44.6179		123	135	178	185
QUPET_17_1	Quercus petraea	Russia	Caucasus, North Ossetiya	BLT	2014-10-01	2015-01-06	Tissue	leaf	Yulai Yanbaev		42.9015	44.6179		123	135	178
QUPET_18_1	Quercus petraea	Russia	Caucasus, North Ossetiya	BLT	2014-10-01	2015-01-06	Tissue	leaf	Yulai Yanbaev		42.9015	44.6179		123	135	178	185
QUPET_19_1	Quercus petraea	Russia	Caucasus, North Ossetiya	BLT	2014-10-01	2015-01-06	Tissue	leaf	Yulai Yanbaev		42.9015	44.6179		123	135	178	185
QUPET_20_1	Quercus petraea	Russia	Caucasus, North Ossetiya	BLT	2014-10-01	2015-01-06	Tissue	leaf	Yulai Yanbaev		42.9015	44.6179		123	135	178	185
QUPET_21_1	Quercus petraea	Russia	Caucasus, North Ossetiya	BLT	2014-10-01	2015-01-06	Tissue	leaf	Yulai Yanbaev		42.9015	44.6179		123	135	178	185
QUPET_22_1	Quercus petraea	Russia	Caucasus, North Ossetiya	BLT	2014-10-01	2015-01-06	Tissue	leaf	Yulai Yanbaev		42.9015	44.6179		123	135	178	185
QUPET_23_1	Quercus petraea	Russia	Caucasus, North Ossetiya	BLT	2014-10-01	2015-01-06	Tissue	leaf	Yulai Yanbaev		42.9015	44.6179		123	135	178	185
QUPET_24_1	Quercus petraea	Russia	Caucasus, North Ossetiya	BLT	2014-10-01	2015-01-06	Tissue	leaf	Yulai Yanbaev		42.9015	44.6179		123	135	178	185
QUPET_25_1	Quercus petraea	Russia	Caucasus, North Ossetiya	BLT	2014-10-01	2015-01-06	Tissue	leaf	Yulai Yanbaev		42.9015	44.6179		123	135	178	185
QUPET_26_1	Quercus petraea	Russia_Ukraine	Crimea	RB	2014-10-01	2015-01-06	Tissue	leaf	Yulai Yanbaev		44.7847	34.5212		123	135	178
QUPET_28_1	Quercus petraea	Russia_Ukraine	Crimea	RB	2014-10-01	2015-01-06	Tissue	leaf	Yulai Yanbaev		44.7847	34.5212		123	135	178	185
QUPET_29_1	Quercus petraea	Russia_Ukraine	Crimea	RB	2014-10-01	2015-01-06	Tissue	leaf	Yulai Yanbaev		44.7847	34.5212		123	135	178	185
QUPET_30_1	Quercus petraea	Russia_Ukraine	Crimea	RB	2014-10-01	2015-01-06	Tissue	leaf	Yulai Yanbaev		44.7847	34.5212		123	135	178	185
QUPET_31_1	Quercus petraea	Russia_Ukraine	Crimea	RB	2014-10-01	2015-01-06	Tissue	leaf	Yulai Yanbaev		44.7847	34.5212		123	135	178
QUPET_32_1	Quercus petraea	Russia_Ukraine	Crimea	RB	2014-10-01	2015-01-06	Tissue	leaf	Yulai Yanbaev		44.7847	34.5212		123	135	178	185
QUPET_33_1	Quercus petraea	Russia_Ukraine	Crimea	RB	2014-10-01	2015-01-06	Tissue	leaf	Yulai Yanbaev		44.7847	34.5212		123	135	178	185
QUPET_34_1	Quercus petraea	Russia_Ukraine	Crimea	RB	2014-10-01	2015-01-06	Tissue	leaf	Yulai Yanbaev		44.7847	34.5212		123	135	178	185
QUPET_35_1	Quercus petraea	Russia_Ukraine	Crimea	RB	2014-10-01	2015-01-06	Tissue	leaf	Yulai Yanbaev		44.7847	34.5212		123	135	178	185
QUPET_36_1	Quercus petraea	Russia_Ukraine	Crimea	RB	2014-10-01	2015-01-06	Tissue	leaf	Yulai Yanbaev		44.7847	34.5212		123	135	178	185
QUPET_37_1	Quercus petraea	Russia_Ukraine	Crimea	RB	2014-10-01	2015-01-06	Tissue	leaf	Yulai Yanbaev		44.7847	34.5212		123	135	178	185
QUPET_38_1	Quercus petraea	Russia_Ukraine	Crimea	RB	2014-10-01	2015-01-06	Tissue	leaf	Yulai Yanbaev		44.7847	34.5212		123	135	178	185
QUPET_39_1	Quercus petraea	Russia_Ukraine	Crimea	RB	2014-10-01	2015-01-06	Tissue	leaf	Yulai Yanbaev		44.7847	34.5212		123	135	178	185
QUPET_40_1	Quercus petraea	Russia_Ukraine	Crimea	RB	2014-10-01	2015-01-06	Tissue	leaf	Yulai Yanbaev		44.7847	34.5212		123	135	178	185
QUPET_41_1	Quercus petraea	Russia_Ukraine	Crimea	RB	2014-10-01	2015-01-06	Tissue	leaf	Yulai Yanbaev		44.7847	34.5212		123	135	178	185
QUPET_42_1	Quercus petraea	Russia_Ukraine	Crimea	RB	2014-10-01	2015-01-06	Tissue	leaf	Yulai Yanbaev		44.7847	34.5212		123	135	178	185
QUPET_43_1	Quercus petraea	Russia_Ukraine	Crimea	RB	2014-10-01	2015-01-06	Tissue	leaf	Yulai Yanbaev		44.7847	34.5212		123	135	178	185
QUPET_44_1	Quercus petraea	Russia_Ukraine	Crimea	RB	2014-10-01	2015-01-06	Tissue	leaf	Yulai Yanbaev		44.7847	34.5212		123	135	178	185
QUPET_45_1	Quercus petraea	Russia_Ukraine	Crimea	RB	2014-10-01	2015-01-06	Tissue	leaf	Yulai Yanbaev		44.7847	34.5212		123	135	178	185
QUPET_46_1	Quercus petraea	Russia_Ukraine	Crimea	RB	2014-10-01	2015-01-06	Tissue	leaf	Yulai Yanbaev		44.7847	34.5212		123	135	178	185
QUPET_47_1	Quercus petraea	Russia_Ukraine	Crimea	RB	2014-10-01	2015-01-06	Tissue	leaf	Yulai Yanbaev		44.7847	34.5212		123	135	178	185
QUPET_48_1	Quercus petraea	Russia_Ukraine	Crimea	RB	2014-10-01	2015-01-06	Tissue	leaf	Yulai Yanbaev		44.7847	34.5212		123	135	178	185
QUPET_50_1	Quercus petraea	Russia_Ukraine	Crimea	RB	2014-10-01	2015-01-06	Tissue	leaf	Yulai Yanbaev		44.7847	34.5212		123	135	178	185
QUPET_51_1	Quercus petraea	Russia_Ukraine	Crimea	RB	2014-10-01	2015-01-06	Tissue	leaf	Yulai Yanbaev		44.7847	34.5212		123	135	178
QUPET_52_1	Quercus petraea	Russia_Ukraine	Crimea	RB	2014-10-01	2015-01-06	Tissue	leaf	Yulai Yanbaev		44.7847	34.5212		123	135	178	185
QUPET_53_1	Quercus petraea	Russia_Ukraine	Crimea	RB	2014-10-01	2015-01-06	Tissue	leaf	Yulai Yanbaev		44.7847	34.5212		123		178
QUPET_54_1	Quercus petraea	Russia_Ukraine	Crimea	RB	2014-10-01	2015-01-06	Tissue	leaf	Yulai Yanbaev		44.7847	34.5212		123	135	178	185
QUPET_56_1	Quercus petraea	Russia_Ukraine	Crimea	YL	2014-10-01	2015-01-06	Tissue	leaf	Yulai Yanbaev		44.4644	34.0673		123	135	178	185
QUPET_57_1	Quercus petraea	Russia_Ukraine	Crimea	YL	2014-10-01	2015-01-06	Tissue	leaf	Yulai Yanbaev		44.4644	34.0673		123	135		185
QUPET_58_1	Quercus petraea	Russia_Ukraine	Crimea	YL	2014-10-01	2015-01-06	Tissue	leaf	Yulai Yanbaev		44.4644	34.0673		123	135	178	185
QUPET_59_1	Quercus petraea	Russia_Ukraine	Crimea	YL	2014-10-01	2015-01-06	Tissue	leaf	Yulai Yanbaev		44.4644	34.0673		123	135	178	185
QUPET_60_1	Quercus petraea	Russia_Ukraine	Crimea	YL	2014-10-01	2015-01-06	Tissue	leaf	Yulai Yanbaev		44.4644	34.0673		123	135	178	185
QUPET_61_1	Quercus petraea	Russia_Ukraine	Crimea	YL	2014-10-01	2015-01-06	Tissue	leaf	Yulai Yanbaev		44.4644	34.0673		123	135	178	185
QUPET_62_1	Quercus petraea	Russia_Ukraine	Crimea	YL	2014-10-01	2015-01-06	Tissue	leaf	Yulai Yanbaev		44.4644	34.0673		123	135	178	185
QUPET_63_1	Quercus petraea	Russia_Ukraine	Crimea	YL	2014-10-01	2015-01-06	Tissue	leaf	Yulai Yanbaev		44.4644	34.0673		123	135	178	185
QUPET_64_1	Quercus petraea	Russia_Ukraine	Crimea	YL	2014-10-01	2015-01-06	Tissue	leaf	Yulai Yanbaev		44.4644	34.0673		123	135	178	185
QUPET_65_1	Quercus petraea	Russia_Ukraine	Crimea	YL	2014-10-01	2015-01-06	Tissue	leaf	Yulai Yanbaev		44.4644	34.0673		123	135	178	185
QUPET_66_1	Quercus petraea	Russia_Ukraine	Crimea	YL	2014-10-01	2015-01-06	Tissue	leaf	Yulai Yanbaev		44.4644	34.0673		123	135	178	185
QUPET_67_1	Quercus petraea	Russia_Ukraine	Crimea	YL	2014-10-01	2015-01-06	Tissue	leaf	Yulai Yanbaev		44.4644	34.0673		123	135	178	185
QUPET_68_1	Quercus petraea	Russia_Ukraine	Crimea	YL	2014-10-01	2015-01-06	Tissue	leaf	Yulai Yanbaev		44.4644	34.0673		123	135	178	185
QUPET_70_1	Quercus petraea	Russia_Ukraine	Crimea	YL	2014-10-01	2015-01-06	Tissue	leaf	Yulai Yanbaev		44.4644	34.0673		123		178
QUPET_71_1	Quercus petraea	Russia_Ukraine	Crimea	YL	2014-10-01	2015-01-06	Tissue	leaf	Yulai Yanbaev		44.4644	34.0673		123	135	178	185
QUPET_72_1	Quercus petraea	Russia_Ukraine	Crimea	YL	2014-10-01	2015-01-06	Tissue	leaf	Yulai Yanbaev		44.4644	34.0673		123	135	178	185
QUPET_74_1	Quercus petraea	Russia_Ukraine	Crimea	YL	2014-10-01	2015-01-06	Tissue	leaf	Yulai Yanbaev		44.4644	34.0673		123	135	178	185
QUPET_75_1	Quercus petraea	Russia_Ukraine	Crimea	YL	2014-10-01	2015-01-06	Tissue	leaf	Yulai Yanbaev		44.4644	34.0673		123	135	178	185
QUPET_76_1	Quercus petraea	Russia_Ukraine	Crimea	YL	2014-10-01	2015-01-06	Tissue	leaf	Yulai Yanbaev		44.4644	34.0673		123	135	178	185
QUPET_77_1	Quercus petraea	Russia_Ukraine	Crimea	YL	2014-10-01	2015-01-06	Tissue	leaf	Yulai Yanbaev		44.4644	34.0673		123	135	178	185
QUPET_78_1	Quercus petraea	Russia_Ukraine	Crimea	YL	2014-10-01	2015-01-06	Tissue	leaf	Yulai Yanbaev		44.4644	34.0673		123	135	178	185
QUPET_79_1	Quercus petraea	Russia_Ukraine	Crimea	YL	2014-10-01	2015-01-06	Tissue	leaf	Yulai Yanbaev		44.4644	34.0673			135	178	185
QUPET_81_1	Quercus petraea	Russia_Ukraine	Crimea	YL	2014-10-01	2015-01-06	Tissue	leaf	Yulai Yanbaev		44.4644	34.0673		123		178	185
QUPET_82_1	Quercus petraea	Russia_Ukraine	Crimea	YL	2014-10-01	2015-01-06	Tissue	leaf	Yulai Yanbaev		44.4644	34.0673		123		178	185
QUPET_83_1	Quercus petraea	Russia_Ukraine	Crimea	YL	2014-10-01	2015-01-06	Tissue	leaf	Yulai Yanbaev		44.4644	34.0673			135	178	185
QUPET_84_1	Quercus petraea	Russia_Ukraine	Crimea	YL	2014-10-01	2015-01-06	Tissue	leaf	Yulai Yanbaev		44.4644	34.0673		123		178	185
QUPET_85_1	Quercus petraea	Russia_Ukraine	Crimea	YL	2014-10-01	2015-01-06	Tissue	leaf	Yulai Yanbaev		44.4644	34.0673			135	178	185
QUPET_86_1	Quercus petraea	Russia_Ukraine	Crimea	Ss	2014-10-01	2015-01-06	Tissue	leaf	Yulai Yanbaev		44.9303	34.9472			135	178	185
QUPET_87_1	Quercus petraea	Russia_Ukraine	Crimea	Ss	2014-10-01	2015-01-06	Tissue	leaf	Yulai Yanbaev		44.9303	34.9472		123	135	178	185
QUPET_88_1	Quercus petraea	Russia_Ukraine	Crimea	Ss	2014-10-01	2015-01-06	Tissue	leaf	Yulai Yanbaev		44.9303	34.9472		123	135	178	185
QUPET_89_1	Quercus petraea	Russia_Ukraine	Crimea	Ss	2014-10-01	2015-01-06	Tissue	leaf	Yulai Yanbaev		44.9303	34.9472		123	135	178	185
QUPET_90_1	Quercus petraea	Russia_Ukraine	Crimea	Ss	2014-10-01	2015-01-06	Tissue	leaf	Yulai Yanbaev		44.9303	34.9472		123	135	178	185
QUPET_91_1	Quercus petraea	Russia_Ukraine	Crimea	Ss	2014-10-01	2015-01-06	Tissue	leaf	Yulai Yanbaev		44.9303	34.9472		123	135	178	185
QUPET_92_1	Quercus petraea	Russia_Ukraine	Crimea	Ss	2014-10-01	2015-01-06	Tissue	leaf	Yulai Yanbaev		44.9303	34.9472		123	135	178	185
QUPET_93_1	Quercus petraea	Russia_Ukraine	Crimea	Ss	2014-10-01	2015-01-06	Tissue	leaf	Yulai Yanbaev		44.9303	34.9472			135	178
QUPET_94_1	Quercus petraea	Russia_Ukraine	Crimea	Ss	2014-10-01	2015-01-06	Tissue	leaf	Yulai Yanbaev		44.9303	34.9472			135	178
QUPET_95_1	Quercus petraea	Russia_Ukraine	Crimea	Ss	2014-10-01	2015-01-06	Tissue	leaf	Yulai Yanbaev		44.9303	34.9472			135	178	185
QUPET_96_1	Quercus petraea	Russia_Ukraine	Crimea	Ss	2014-10-01	2015-01-06	Tissue	leaf	Yulai Yanbaev		44.9303	34.9472		123	135	178	185
QUPET_98_1	Quercus petraea	Russia_Ukraine	Crimea	Ss	2014-10-01	2015-01-06	Tissue	leaf	Yulai Yanbaev		44.9303	34.9472		123	135	178	185
QUPET_99_1	Quercus petraea	Russia_Ukraine	Crimea	Ss	2014-10-01	2015-01-06	Tissue	leaf	Yulai Yanbaev		44.9303	34.9472		123	135	178	185
QUPET_100_1	Quercus petraea	Russia_Ukraine	Crimea	Ss	2014-10-01	2015-01-06	Tissue	leaf	Yulai Yanbaev		44.9303	34.9472		123	135	178	185
QUPET_101_1	Quercus petraea	Russia_Ukraine	Crimea	Ss	2014-10-01	2015-01-06	Tissue	leaf	Yulai Yanbaev		44.9303	34.9472		123	135	178	185
QUPET_103_1	Quercus petraea	Russia_Ukraine	Crimea	Ss	2014-10-01	2015-01-06	Tissue	leaf	Yulai Yanbaev		44.9303	34.9472		123	135	178	185
QUPET_104_1	Quercus petraea	Russia_Ukraine	Crimea	Ss	2014-10-01	2015-01-06	Tissue	leaf	Yulai Yanbaev		44.9303	34.9472		123	135	178	185
QUPET_105_1	Quercus petraea	Russia_Ukraine	Crimea	Ss	2014-10-01	2015-01-06	Tissue	leaf	Yulai Yanbaev		44.9303	34.9472		123	135	178	185
QUPET_106_1	Quercus petraea	Russia_Ukraine	Crimea	Ss	2014-10-01	2015-01-06	Tissue	leaf	Yulai Yanbaev		44.9303	34.9472		123	135	178	185
QUPET_107_1	Quercus petraea	Russia_Ukraine	Crimea	Ss	2014-10-01	2015-01-06	Tissue	leaf	Yulai Yanbaev		44.9303	34.9472		123	135	178	185
QUPET_108_1	Quercus petraea	Russia_Ukraine	Crimea	Ss	2014-10-01	2015-01-06	Tissue	leaf	Yulai Yanbaev		44.9303	34.9472		123	135	178	185
QUPET_109_1	Quercus petraea	Russia_Ukraine	Crimea	Ss	2014-10-01	2015-01-06	Tissue	leaf	Yulai Yanbaev		44.9303	34.9472				178	185
QUPET_110_1	Quercus petraea	Russia_Ukraine	Crimea	Ss	2014-10-01	2015-01-06	Tissue	leaf	Yulai Yanbaev		44.9303	34.9472				178	185
QUPET_111_1	Quercus petraea	Russia_Ukraine	Crimea	Ss	2014-10-01	2015-01-06	Tissue	leaf	Yulai Yanbaev		44.9303	34.9472		123	135	178	185
QUPET_112_1	Quercus petraea	Russia_Ukraine	Crimea	Ss	2014-10-01	2015-01-06	Tissue	leaf	Yulai Yanbaev		44.9303	34.9472		123	135	178	185
QUPET_113_1	Quercus petraea	Russia_Ukraine	Crimea	Ss	2014-10-01	2015-01-06	Tissue	leaf	Yulai Yanbaev		44.9303	34.9472		123	135		185
QUPET_114_1	Quercus petraea	Russia_Ukraine	Crimea	Ss	2014-10-01	2015-01-06	Tissue	leaf	Yulai Yanbaev		44.9303	34.9472		123	135	178	185
QUPET_115_1	Quercus petraea	Russia_Ukraine	Crimea	Ss	2014-10-01	2015-01-06	Tissue	leaf	Yulai Yanbaev		44.9303	34.9472		123	135		185
QUPET_116_1	Quercus petraea	Russia_Ukraine	Crimea	FR	2014-10-01	2015-01-06	Tissue	leaf	Yulai Yanbaev		44.4261	33.9173		123		178	185
QUPET_117_1	Quercus petraea	Russia_Ukraine	Crimea	FR	2014-10-01	2015-01-06	Tissue	leaf	Yulai Yanbaev		44.4261	33.9173		123	135	178	185
QUPET_118_1	Quercus petraea	Russia_Ukraine	Crimea	FR	2014-10-01	2015-01-06	Tissue	leaf	Yulai Yanbaev		44.4261	33.9173		123	135	178	185
QUPET_119_1	Quercus petraea	Russia_Ukraine	Crimea	FR	2014-10-01	2015-01-06	Tissue	leaf	Yulai Yanbaev		44.4261	33.9173		123	135	178	185
QUPET_120_1	Quercus petraea	Russia_Ukraine	Crimea	FR	2014-10-01	2015-01-06	Tissue	leaf	Yulai Yanbaev		44.4261	33.9173		123	135	178	185
QUPET_121_1	Quercus petraea	Russia_Ukraine	Crimea	FR	2014-10-01	2015-01-06	Tissue	leaf	Yulai Yanbaev		44.4261	33.9173		123	135	178	185
QUPET_122_1	Quercus petraea	Russia_Ukraine	Crimea	FR	2014-10-01	2015-01-06	Tissue	leaf	Yulai Yanbaev		44.4261	33.9173		123	135	178	185
QUPET_123_1	Quercus petraea	Russia_Ukraine	Crimea	FR	2014-10-01	2015-01-06	Tissue	leaf	Yulai Yanbaev		44.4261	33.9173		123	135		185
QUPET_124_1	Quercus petraea	Russia_Ukraine	Crimea	FR	2014-10-01	2015-01-06	Tissue	leaf	Yulai Yanbaev		44.4261	33.9173		123	135	178	185
QUPET_125_1	Quercus petraea	Russia_Ukraine	Crimea	FR	2014-10-01	2015-01-06	Tissue	leaf	Yulai Yanbaev		44.4261	33.9173		123	135	178	185
QUPET_126_1	Quercus petraea	Russia_Ukraine	Crimea	FR	2014-10-01	2015-01-06	Tissue	leaf	Yulai Yanbaev		44.4261	33.9173		123	135	178	185
QUPET_127_1	Quercus petraea	Russia_Ukraine	Crimea	FR	2014-10-01	2015-01-06	Tissue	leaf	Yulai Yanbaev		44.4261	33.9173				178	185
QUPET_128_1	Quercus petraea	Russia_Ukraine	Crimea	FR	2014-10-01	2015-01-06	Tissue	leaf	Yulai Yanbaev		44.4261	33.9173		123	135	178	185
QUPET_129_1	Quercus petraea	Russia_Ukraine	Crimea	FR	2014-10-01	2015-01-06	Tissue	leaf	Yulai Yanbaev		44.4261	33.9173		123	135	178	185
QUPET_130_1	Quercus petraea	Russia_Ukraine	Crimea	FR	2014-10-01	2015-01-06	Tissue	leaf	Yulai Yanbaev		44.4261	33.9173		123	135	178	185
QUPET_131_1	Quercus petraea	Russia_Ukraine	Crimea	FR	2014-10-01	2015-01-06	Tissue	leaf	Yulai Yanbaev		44.4261	33.9173		123	135	178	185
QUPET_132_1	Quercus petraea	Russia_Ukraine	Crimea	FR	2014-10-01	2015-01-06	Tissue	leaf	Yulai Yanbaev		44.4261	33.9173		123	135	178	185
QUPET_133_1	Quercus petraea	Russia_Ukraine	Crimea	FR	2014-10-01	2015-01-06	Tissue	leaf	Yulai Yanbaev		44.4261	33.9173		123	135	178	185
QUPET_134_1	Quercus petraea	Russia_Ukraine	Crimea	FR	2014-10-01	2015-01-06	Tissue	leaf	Yulai Yanbaev		44.4261	33.9173		123	135	178	185
QUPET_135_1	Quercus petraea	Russia_Ukraine	Crimea	FR	2014-10-01	2015-01-06	Tissue	leaf	Yulai Yanbaev		44.4261	33.9173		123	135	178	185
QUPET_137_1	Quercus petraea	Russia_Ukraine	Crimea	FR	2014-10-01	2015-01-06	Tissue	leaf	Yulai Yanbaev		44.4261	33.9173		123	135	178	185
QUPET_138_1	Quercus petraea	Russia_Ukraine	Crimea	FR	2014-10-01	2015-01-06	Tissue	leaf	Yulai Yanbaev		44.4261	33.9173		123	135	178	185
QUPET_139_1	Quercus petraea	Russia_Ukraine	Crimea	FR	2014-10-01	2015-01-06	Tissue	leaf	Yulai Yanbaev		44.4261	33.9173		123	135	178	185
QUPET_140_1	Quercus petraea	Russia_Ukraine	Crimea	FR	2014-10-01	2015-01-06	Tissue	leaf	Yulai Yanbaev		44.4261	33.9173		123	135	178	185
QUPET_141_1	Quercus petraea	Russia_Ukraine	Crimea	FR	2014-10-01	2015-01-06	Tissue	leaf	Yulai Yanbaev		44.4261	33.9173		123	135	178	185
QUPET_142_1	Quercus petraea	Russia_Ukraine	Crimea	FR	2014-10-01	2015-01-06	Tissue	leaf	Yulai Yanbaev		44.4261	33.9173		123	135	178	185
QUPET_143_1	Quercus petraea	Russia_Ukraine	Crimea	FR	2014-10-01	2015-01-06	Tissue	leaf	Yulai Yanbaev		44.4261	33.9173		123	135	178	185
QUPET_144_1	Quercus petraea	Russia_Ukraine	Crimea	FR	2014-10-01	2015-01-06	Tissue	leaf	Yulai Yanbaev		44.4261	33.9173		123	135	178	185
QUPET_146_1	Quercus petraea	Russia_Ukraine	Crimea	PRV	2014-10-01	2015-01-06	Tissue	leaf	Yulai Yanbaev		44.829	34.3201		123	135	178
QUPET_148_1	Quercus petraea	Russia_Ukraine	Crimea	PRV	2014-10-01	2015-01-06	Tissue	leaf	Yulai Yanbaev		44.829	34.3201		123	135		185
QUPET_149_1	Quercus petraea	Russia_Ukraine	Crimea	PRV	2014-10-01	2015-01-06	Tissue	leaf	Yulai Yanbaev		44.829	34.3201		123	135	178	185
QUPET_150_1	Quercus petraea	Russia_Ukraine	Crimea	PRV	2014-10-01	2015-01-06	Tissue	leaf	Yulai Yanbaev		44.829	34.3201		123	135	178	185
QUPET_151_1	Quercus petraea	Russia_Ukraine	Crimea	PRV	2014-10-01	2015-01-06	Tissue	leaf	Yulai Yanbaev		44.829	34.3201		123	135	178	185
QUPET_152_1	Quercus petraea	Russia_Ukraine	Crimea	PRV	2014-10-01	2015-01-06	Tissue	leaf	Yulai Yanbaev		44.829	34.3201		123	135	178	185
QUPET_153_1	Quercus petraea	Russia_Ukraine	Crimea	PRV	2014-10-01	2015-01-06	Tissue	leaf	Yulai Yanbaev		44.829	34.3201		123	135		185
QUPET_154_1	Quercus petraea	Russia_Ukraine	Crimea	PRV	2014-10-01	2015-01-06	Tissue	leaf	Yulai Yanbaev		44.829	34.3201		123	135		185
QUPET_155_1	Quercus petraea	Russia_Ukraine	Crimea	PRV	2014-10-01	2015-01-06	Tissue	leaf	Yulai Yanbaev		44.829	34.3201		123	135	178	185
QUPET_156_1	Quercus petraea	Russia_Ukraine	Crimea	PRV	2014-10-01	2015-01-06	Tissue	leaf	Yulai Yanbaev		44.829	34.3201		123	135		185
QUPET_157_1	Quercus petraea	Russia_Ukraine	Crimea	PRV	2014-10-01	2015-01-06	Tissue	leaf	Yulai Yanbaev		44.829	34.3201		123	135	178	185
QUPET_158_1	Quercus petraea	Russia_Ukraine	Crimea	PRV	2014-10-01	2015-01-06	Tissue	leaf	Yulai Yanbaev		44.829	34.3201		123	135	178	185
QUPET_159_1	Quercus petraea	Russia_Ukraine	Crimea	PRV	2014-10-01	2015-01-06	Tissue	leaf	Yulai Yanbaev		44.829	34.3201		123	135	178	185
QUPET_161_1	Quercus petraea	Russia_Ukraine	Crimea	PRV	2014-10-01	2015-01-06	Tissue	leaf	Yulai Yanbaev		44.829	34.3201		123	135	178	185
QUPET_162_1	Quercus petraea	Russia_Ukraine	Crimea	PRV	2014-10-01	2015-01-06	Tissue	leaf	Yulai Yanbaev		44.829	34.3201		123	135	178	185
QUPET_163_1	Quercus petraea	Russia_Ukraine	Crimea	PRV	2014-10-01	2015-01-06	Tissue	leaf	Yulai Yanbaev		44.829	34.3201		123	135	178	185
QUPET_165_1	Quercus petraea	Russia_Ukraine	Crimea	PRV	2014-10-01	2015-01-06	Tissue	leaf	Yulai Yanbaev		44.829	34.3201		123	135	178	185
QUPET_166_1	Quercus petraea	Russia_Ukraine	Crimea	PRV	2014-10-01	2015-01-06	Tissue	leaf	Yulai Yanbaev		44.829	34.3201		123	135	178	185
QUPET_167_1	Quercus petraea	Russia_Ukraine	Crimea	PRV	2014-10-01	2015-01-06	Tissue	leaf	Yulai Yanbaev		44.829	34.3201		123	135	178	185
QUPET_168_1	Quercus petraea	Russia_Ukraine	Crimea	PRV	2014-10-01	2015-01-06	Tissue	leaf	Yulai Yanbaev		44.829	34.3201		123	135	178	185
QUPET_169_1	Quercus petraea	Russia_Ukraine	Crimea	PRV	2014-10-01	2015-01-06	Tissue	leaf	Yulai Yanbaev		44.829	34.3201		123	135	178	185
QUPET_171_1	Quercus petraea	Russia_Ukraine	Crimea	PRV	2014-10-01	2015-01-06	Tissue	leaf	Yulai Yanbaev		44.829	34.3201		123	135	178	185
QUPET_172_1	Quercus petraea	Russia_Ukraine	Crimea	PRV	2014-10-01	2015-01-06	Tissue	leaf	Yulai Yanbaev		44.829	34.3201		123	135	178	185
QUPET_173_1	Quercus petraea	Russia_Ukraine	Crimea	PRV	2014-10-01	2015-01-06	Tissue	leaf	Yulai Yanbaev		44.829	34.3201		123	135	178	185
QUPET_174_1	Quercus petraea	Russia_Ukraine	Crimea	PRV	2014-10-01	2015-01-06	Tissue	leaf	Yulai Yanbaev		44.829	34.3201		123		178	185
QUPET_175_1	Quercus petraea	Russia_Ukraine	Crimea	PRV	2014-10-01	2015-01-06	Tissue	leaf	Yulai Yanbaev		44.829	34.3201		123	135	178	185
QUPET_177_1	Quercus petraea	Russia_Ukraine	Crimea	PRV	2014-10-01	2015-01-06	Tissue	leaf	Yulai Yanbaev		44.829	34.3201		123	135	178	185
QUPET_178_1	Quercus petraea	Russia_Ukraine	Crimea	GB	2014-10-01	2015-01-06	Tissue	leaf	Yulai Yanbaev		44.593	33.9071		123	135	178	185
QUPET_179_1	Quercus petraea	Russia_Ukraine	Crimea	GB	2014-10-01	2015-01-06	Tissue	leaf	Yulai Yanbaev		44.593	33.9071		123		178	185
QUPET_181_1	Quercus petraea	Russia_Ukraine	Crimea	GB	2014-10-01	2015-01-06	Tissue	leaf	Yulai Yanbaev		44.593	33.9071		123	135	178	185
QUPET_182_1	Quercus petraea	Russia_Ukraine	Crimea	GB	2014-10-01	2015-01-06	Tissue	leaf	Yulai Yanbaev		44.593	33.9071		123			185
QUPET_183_1	Quercus petraea	Russia_Ukraine	Crimea	GB	2014-10-01	2015-01-06	Tissue	leaf	Yulai Yanbaev		44.593	33.9071		123			185
QUPET_184_1	Quercus petraea	Russia_Ukraine	Crimea	GB	2014-10-01	2015-01-06	Tissue	leaf	Yulai Yanbaev		44.593	33.9071		123			185
QUPET_186_1	Quercus petraea	Russia_Ukraine	Crimea	GB	2014-10-01	2015-01-06	Tissue	leaf	Yulai Yanbaev		44.593	33.9071		123	135	178	185
QUPET_187_1	Quercus petraea	Russia_Ukraine	Crimea	GB	2014-10-01	2015-01-06	Tissue	leaf	Yulai Yanbaev		44.593	33.9071		123		178	185
QUPET_188_1	Quercus petraea	Russia_Ukraine	Crimea	GB	2014-10-01	2015-01-06	Tissue	leaf	Yulai Yanbaev		44.593	33.9071		123	135	178	185
QUPET_189_1	Quercus petraea	Russia_Ukraine	Crimea	GB	2014-10-01	2015-01-06	Tissue	leaf	Yulai Yanbaev		44.593	33.9071		123	135	178
QUPET_190_1	Quercus petraea	Russia_Ukraine	Crimea	GB	2014-10-01	2015-01-06	Tissue	leaf	Yulai Yanbaev		44.593	33.9071		123	135	178	185
QUPET_191_1	Quercus petraea	Russia_Ukraine	Crimea	GB	2014-10-01	2015-01-06	Tissue	leaf	Yulai Yanbaev		44.593	33.9071		123	135	178	185
QUPET_192_1	Quercus petraea	Russia_Ukraine	Crimea	GB	2014-10-01	2015-01-06	Tissue	leaf	Yulai Yanbaev		44.593	33.9071		123	135	178	185
QUPET_193_1	Quercus petraea	Russia_Ukraine	Crimea	GB	2014-10-01	2015-01-06	Tissue	leaf	Yulai Yanbaev		44.593	33.9071			135	178	185
QUPET_194_1	Quercus petraea	Russia_Ukraine	Crimea	GB	2014-10-01	2015-01-06	Tissue	leaf	Yulai Yanbaev		44.593	33.9071		123	135	178	185
QUPET_195_1	Quercus petraea	Russia_Ukraine	Crimea	GB	2014-10-01	2015-01-06	Tissue	leaf	Yulai Yanbaev		44.593	33.9071		123	135	178	185
QUPET_197_1	Quercus petraea	Russia_Ukraine	Crimea	GB	2014-10-01	2015-01-06	Tissue	leaf	Yulai Yanbaev		44.593	33.9071		123	135	178	185
QUPET_198_1	Quercus petraea	Russia_Ukraine	Crimea	GB	2014-10-01	2015-01-06	Tissue	leaf	Yulai Yanbaev		44.593	33.9071		123	135	178	185
QUPET_199_1	Quercus petraea	Russia_Ukraine	Crimea	GB	2014-10-01	2015-01-06	Tissue	leaf	Yulai Yanbaev		44.593	33.9071		123	135	178	185
QUPET_200_1	Quercus petraea	Russia_Ukraine	Crimea	GB	2014-10-01	2015-01-06	Tissue	leaf	Yulai Yanbaev		44.593	33.9071		123	135	178	185
QUPET_201_1	Quercus petraea	Russia_Ukraine	Crimea	GB	2014-10-01	2015-01-06	Tissue	leaf	Yulai Yanbaev		44.593	33.9071		123	135	178	185
QUPET_202_1	Quercus petraea	Russia_Ukraine	Crimea	GB	2014-10-01	2015-01-06	Tissue	leaf	Yulai Yanbaev		44.593	33.9071		123	135	178
QUPET_203_1	Quercus petraea	Russia_Ukraine	Crimea	GB	2014-10-01	2015-01-06	Tissue	leaf	Yulai Yanbaev		44.593	33.9071		123	135	178	185
QUPET_204_1	Quercus petraea	Russia_Ukraine	Crimea	GB	2014-10-01	2015-01-06	Tissue	leaf	Yulai Yanbaev		44.593	33.9071		123	135	178	185
QUPET_205_1	Quercus petraea	Russia_Ukraine	Crimea	GB	2014-10-01	2015-01-06	Tissue	leaf	Yulai Yanbaev		44.593	33.9071		123	135	178	185
QUPET_206_1	Quercus petraea	Russia_Ukraine	Crimea	GB	2014-10-01	2015-01-06	Tissue	leaf	Yulai Yanbaev		44.593	33.9071		123	135	178	185
QUPET_207_1	Quercus petraea	Russia_Ukraine	Crimea	GB	2014-10-01	2015-01-06	Tissue	leaf	Yulai Yanbaev		44.593	33.9071		123	135	178	185
QUPET_208_1	Quercus petraea	Russia_Ukraine	Crimea	AP	2014-10-01	2015-01-06	Tissue	leaf	Yulai Yanbaev		44.5139	33.9997		123	135	178	185
QUPET_209_1	Quercus petraea	Russia_Ukraine	Crimea	AP	2014-10-01	2015-01-06	Tissue	leaf	Yulai Yanbaev		44.5139	33.9997		123	135	178	185
QUPET_210_1	Quercus petraea	Russia_Ukraine	Crimea	AP	2014-10-01	2015-01-06	Tissue	leaf	Yulai Yanbaev		44.5139	33.9997		123	135	178	185
QUPET_211_1	Quercus petraea	Russia_Ukraine	Crimea	AP	2014-10-01	2015-01-06	Tissue	leaf	Yulai Yanbaev		44.5139	33.9997		123	135	178	185
QUPET_212_1	Quercus petraea	Russia_Ukraine	Crimea	AP	2014-10-01	2015-01-06	Tissue	leaf	Yulai Yanbaev		44.5139	33.9997		123	135	178	185
QUPET_213_1	Quercus petraea	Russia_Ukraine	Crimea	AP	2014-10-01	2015-01-06	Tissue	leaf	Yulai Yanbaev		44.5139	33.9997		123	135	178	185
QUPET_214_1	Quercus petraea	Russia_Ukraine	Crimea	AP	2014-10-01	2015-01-06	Tissue	leaf	Yulai Yanbaev		44.5139	33.9997		123	135	178	185
QUPET_215_1	Quercus petraea	Russia_Ukraine	Crimea	AP	2014-10-01	2015-01-06	Tissue	leaf	Yulai Yanbaev		44.5139	33.9997		123	135	178	185
QUPET_216_1	Quercus petraea	Russia_Ukraine	Crimea	AP	2014-10-01	2015-01-06	Tissue	leaf	Yulai Yanbaev		44.5139	33.9997		123	135	178	185
QUPET_217_1	Quercus petraea	Russia_Ukraine	Crimea	AP	2014-10-01	2015-01-06	Tissue	leaf	Yulai Yanbaev		44.5139	33.9997		123	135	178	185
QUPET_218_1	Quercus petraea	Russia_Ukraine	Crimea	AP	2014-10-01	2015-01-06	Tissue	leaf	Yulai Yanbaev		44.5139	33.9997		123	135	178	185
QUPET_219_1	Quercus petraea	Russia_Ukraine	Crimea	AP	2014-10-01	2015-01-06	Tissue	leaf	Yulai Yanbaev		44.5139	33.9997		123	135	178	185
QUPET_220_1	Quercus petraea	Russia_Ukraine	Crimea	AP	2014-10-01	2015-01-06	Tissue	leaf	Yulai Yanbaev		44.5139	33.9997		123	135	178	185
QUPET_221_1	Quercus petraea	Russia_Ukraine	Crimea	AP	2014-10-01	2015-01-06	Tissue	leaf	Yulai Yanbaev		44.5139	33.9997		123		178	185
QUPET_222_1	Quercus petraea	Russia_Ukraine	Crimea	AP	2014-10-01	2015-01-06	Tissue	leaf	Yulai Yanbaev		44.5139	33.9997		123	135	178	185
QUPET_223_1	Quercus petraea	Russia_Ukraine	Crimea	AP	2014-10-01	2015-01-06	Tissue	leaf	Yulai Yanbaev		44.5139	33.9997		123	135	178	185
QUPET_224_1	Quercus petraea	Russia_Ukraine	Crimea	AP	2014-10-01	2015-01-06	Tissue	leaf	Yulai Yanbaev		44.5139	33.9997		123	135	178	185
QUPET_225_1	Quercus petraea	Russia_Ukraine	Crimea	AP	2014-10-01	2015-01-06	Tissue	leaf	Yulai Yanbaev		44.5139	33.9997		123	135	178	185
QUPET_226_1	Quercus petraea	Russia_Ukraine	Crimea	AP	2014-10-01	2015-01-06	Tissue	leaf	Yulai Yanbaev		44.5139	33.9997		123	135	178	185
QUPET_227_1	Quercus petraea	Russia_Ukraine	Crimea	AP	2014-10-01	2015-01-06	Tissue	leaf	Yulai Yanbaev		44.5139	33.9997		123	135	178	185
QUPET_228_1	Quercus petraea	Russia_Ukraine	Crimea	AP	2014-10-01	2015-01-06	Tissue	leaf	Yulai Yanbaev		44.5139	33.9997		123	135	178	185
QUPET_229_1	Quercus petraea	Russia_Ukraine	Crimea	AP	2014-10-01	2015-01-06	Tissue	leaf	Yulai Yanbaev		44.5139	33.9997		123	135	178	185
QUPET_230_1	Quercus petraea	Russia_Ukraine	Crimea	AP	2014-10-01	2015-01-06	Tissue	leaf	Yulai Yanbaev		44.5139	33.9997		123	135	178	185
QUPET_231_1	Quercus petraea	Russia_Ukraine	Crimea	AP	2014-10-01	2015-01-06	Tissue	leaf	Yulai Yanbaev		44.5139	33.9997		123	135	178	185
QUPET_232_1	Quercus petraea	Russia_Ukraine	Crimea	AP	2014-10-01	2015-01-06	Tissue	leaf	Yulai Yanbaev		44.5139	33.9997		123	135	178	185
QUPET_234_1	Quercus petraea	Russia_Ukraine	Crimea	AP	2014-10-01	2015-01-06	Tissue	leaf	Yulai Yanbaev		44.5139	33.9997		123	135	178	185
QUPET_235_1	Quercus petraea	Russia_Ukraine	Crimea	AP	2014-10-01	2015-01-06	Tissue	leaf	Yulai Yanbaev		44.5139	33.9997		123	135	178	185
QUPET_236_1	Quercus petraea	Russia_Ukraine	Crimea	AP	2014-10-01	2015-01-06	Tissue	leaf	Yulai Yanbaev		44.5139	33.9997		123	135	178	185
QUPET_237_1	Quercus petraea	Russia_Ukraine	Crimea	AP	2014-10-01	2015-01-06	Tissue	leaf	Yulai Yanbaev		44.5139	33.9997		123	135	178	185
QUPET_238_1	Quercus petraea	Russia_Ukraine	Crimea	LAV5	2014-10-01	2015-01-06	Tissue	leaf	Crimean foresters_botanists		44.5825	34.3058		123	135	178	185
QUPET_239_1	Quercus petraea	Russia_Ukraine	Crimea	LAV5	2014-10-01	2015-01-06	Tissue	leaf	Crimean foresters_botanists		44.5825	34.3058		123	135	178	185
QUPET_240_1	Quercus petraea	Russia_Ukraine	Crimea	LAV5	2014-10-01	2015-01-06	Tissue	leaf	Crimean foresters_botanists		44.5825	34.3058		123	135	178	185
QUPET_241_1	Quercus petraea	Russia_Ukraine	Crimea	LAV5	2014-10-01	2015-01-06	Tissue	leaf	Crimean foresters_botanists		44.5825	34.3058		123	135	178	185
QUPET_242_1	Quercus petraea	Russia_Ukraine	Crimea	LAV5	2014-10-01	2015-01-06	Tissue	leaf	Crimean foresters_botanists		44.5825	34.3058		123	135	178	185
QUPET_243_1	Quercus petraea	Russia_Ukraine	Crimea	LAV5	2014-10-01	2015-01-06	Tissue	leaf	Crimean foresters_botanists		44.5825	34.3058		123	135	178	185
QUPET_244_1	Quercus petraea	Russia_Ukraine	Crimea	LAV5	2014-10-01	2015-01-06	Tissue	leaf	Crimean foresters_botanists		44.5825	34.3058		123	135	178	185
QUPET_245_1	Quercus petraea	Russia_Ukraine	Crimea	LAV5	2014-10-01	2015-01-06	Tissue	leaf	Crimean foresters_botanists		44.5825	34.3058		123	135	178	185
QUPET_246_1	Quercus petraea	Russia_Ukraine	Crimea	LAV5	2014-10-01	2015-01-06	Tissue	leaf	Crimean foresters_botanists		44.5825	34.3058		123	135	178	185
QUPET_247_1	Quercus petraea	Russia_Ukraine	Crimea	LAV5	2014-10-01	2015-01-06	Tissue	leaf	Crimean foresters_botanists		44.5825	34.3058		123	135	178	185
QUPET_248_1	Quercus petraea	Russia_Ukraine	Crimea	LAV5	2014-10-01	2015-01-06	Tissue	leaf	Crimean foresters_botanists		44.5825	34.3058		123	135	178	185
QUPET_249_1	Quercus petraea	Russia_Ukraine	Crimea	LAV5	2014-10-01	2015-01-06	Tissue	leaf	Crimean foresters_botanists		44.5825	34.3058		123	135	178	185
QUPET_250_1	Quercus petraea	Russia_Ukraine	Crimea	LAV5	2014-10-01	2015-01-06	Tissue	leaf	Crimean foresters_botanists		44.5825	34.3058		123	135	178	185
QUPET_251_1	Quercus petraea	Russia_Ukraine	Crimea	LAV5	2014-10-01	2015-01-06	Tissue	leaf	Crimean foresters_botanists		44.5825	34.3058		123	135	178	185
QUPET_252_1	Quercus petraea	Russia_Ukraine	Crimea	LAV5	2014-10-01	2015-01-06	Tissue	leaf	Crimean foresters_botanists		44.5825	34.3058		123	135	178	185
QUPET_253_1	Quercus petraea	Russia_Ukraine	Crimea	LAV5	2014-10-01	2015-01-06	Tissue	leaf	Crimean foresters_botanists		44.5825	34.3058		123	135	178	185
QUPET_254_1	Quercus petraea	Russia_Ukraine	Crimea	LAV5	2014-10-01	2015-01-06	Tissue	leaf	Crimean foresters_botanists		44.5825	34.3058		123	135	178	185
QUPET_255_1	Quercus petraea	Russia_Ukraine	Crimea	LAV5	2014-10-01	2015-01-06	Tissue	leaf	Crimean foresters_botanists		44.5825	34.3058		123	135	178	185
QUPET_256_1	Quercus petraea	Russia_Ukraine	Crimea	LAV5	2014-10-01	2015-01-06	Tissue	leaf	Crimean foresters_botanists		44.5825	34.3058		123	135	178	185
QUPET_257_1	Quercus petraea	Russia_Ukraine	Crimea	LAV5	2014-10-01	2015-01-06	Tissue	leaf	Crimean foresters_botanists		44.5825	34.3058		123	135	178	185
QUPET_259_1	Quercus petraea	Russia_Ukraine	Crimea	LAV5	2014-10-01	2015-01-06	Tissue	leaf	Crimean foresters_botanists		44.5825	34.3058		123	135	178	185
QUPET_261_1	Quercus petraea	Russia_Ukraine	Crimea	LAV5	2014-10-01	2015-01-06	Tissue	leaf	Crimean foresters_botanists		44.5825	34.3058		123	135	178	185
QUPET_262_1	Quercus petraea	Russia_Ukraine	Crimea	LAV5	2014-10-01	2015-01-06	Tissue	leaf	Crimean foresters_botanists		44.5825	34.3058		123	135	178	185
QUPET_263_1	Quercus petraea	Russia_Ukraine	Crimea	LAV5	2014-10-01	2015-01-06	Tissue	leaf	Crimean foresters_botanists		44.5825	34.3058		123	135	178	185
QUPET_264_1	Quercus petraea	Russia_Ukraine	Crimea	LAV5	2014-10-01	2015-01-06	Tissue	leaf	Crimean foresters_botanists		44.5825	34.3058		123	135	178	185
QUPET_265_1	Quercus petraea	Russia_Ukraine	Crimea	LAV5	2014-10-01	2015-01-06	Tissue	leaf	Crimean foresters_botanists		44.5825	34.3058		123	135	178	185
QUPET_266_1	Quercus petraea	Russia	Caucasus, Dagestan	CHR	2014-12-01	2015-01-06	Tissue	buds	Yulai Yanbaev		42.9321	46.8537		123	135	178	185
QUPET_267_1	Quercus petraea	Russia	Caucasus, Dagestan	CHR	2014-12-01	2015-01-06	Tissue	buds	Yulai Yanbaev		42.9321	46.8537		123	135	178	185
QUPET_268_1	Quercus petraea	Russia	Caucasus, Dagestan	CHR	2014-12-01	2015-01-06	Tissue	buds	Yulai Yanbaev		42.9321	46.8537		123	135	178	185
QUPET_269_1	Quercus petraea	Russia	Caucasus, Dagestan	CHR	2014-12-01	2015-01-06	Tissue	buds	Yulai Yanbaev		42.9321	46.8537		123	135	178	185
QUPET_270_1	Quercus petraea	Russia	Caucasus, Dagestan	CHR	2014-12-01	2015-01-06	Tissue	buds	Yulai Yanbaev		42.9321	46.8537		123	135	178	185
QUPET_271_1	Quercus petraea	Russia	Caucasus, Dagestan	CHR	2014-12-01	2015-01-06	Tissue	buds	Yulai Yanbaev		42.9321	46.8537		123	135	178	185
QUPET_272_1	Quercus petraea	Russia	Caucasus, Dagestan	CHR	2014-12-01	2015-01-06	Tissue	buds	Yulai Yanbaev		42.9321	46.8537		123	135	178	185
QUPET_273_1	Quercus petraea	Russia	Caucasus, Dagestan	CHR	2014-12-01	2015-01-06	Tissue	buds	Yulai Yanbaev		42.9321	46.8537		123	135	178	185
QUPET_274_1	Quercus petraea	Russia	Caucasus, Dagestan	CHR	2014-12-01	2015-01-06	Tissue	buds	Yulai Yanbaev		42.9321	46.8537		123	135	178	185
QUPET_275_1	Quercus petraea	Russia	Caucasus, Dagestan	CHR	2014-12-01	2015-01-06	Tissue	buds	Yulai Yanbaev		42.9321	46.8537		123	135	178	185
QUPET_276_1	Quercus petraea	Russia	Caucasus, Dagestan	CHR	2014-12-01	2015-01-06	Tissue	buds	Yulai Yanbaev		42.9321	46.8537		123	135	178	185
QUPET_277_1	Quercus petraea	Russia	Caucasus, Dagestan	CHR	2014-12-01	2015-01-06	Tissue	buds	Yulai Yanbaev		42.9321	46.8537		123	135	178	185
QUPET_278_1	Quercus petraea	Russia	Caucasus, Dagestan	CHR	2014-12-01	2015-01-06	Tissue	buds	Yulai Yanbaev		42.9321	46.8537		123	135	178
QUPET_279_1	Quercus petraea	Russia	Caucasus, Dagestan	CHR	2014-12-01	2015-01-06	Tissue	buds	Yulai Yanbaev		42.9321	46.8537		123	135	178	185
QUPET_280_1	Quercus petraea	Russia	Caucasus, Dagestan	CHR	2014-12-01	2015-01-06	Tissue	buds	Yulai Yanbaev		42.9321	46.8537		123	135	178
QUPET_281_1	Quercus petraea	Russia	Caucasus, Dagestan	CHR	2014-12-01	2015-01-06	Tissue	buds	Yulai Yanbaev		42.9321	46.8537		123	135	178	185
QUPET_282_1	Quercus petraea	Russia	Caucasus, Dagestan	CHR	2014-12-01	2015-01-06	Tissue	buds	Yulai Yanbaev		42.9321	46.8537		123	135	178	185
QUPET_283_1	Quercus petraea	Russia	Caucasus, Dagestan	CHR	2014-12-01	2015-01-06	Tissue	buds	Yulai Yanbaev		42.9321	46.8537		123	135	178	185
QUPET_284_1	Quercus petraea	Russia	Caucasus, Dagestan	CHR	2014-12-01	2015-01-06	Tissue	buds	Yulai Yanbaev		42.9321	46.8537		123	135	178	185
QUPET_285_1	Quercus petraea	Russia	Caucasus, Dagestan	CHR	2014-12-01	2015-01-06	Tissue	buds	Yulai Yanbaev		42.9321	46.8537		123	135	178
QUPET_287_1	Quercus petraea	Russia	Caucasus, Dagestan	CHR	2014-12-01	2015-01-06	Tissue	buds	Yulai Yanbaev		42.9321	46.8537		123	135	178
QUPET_289_1	Quercus petraea	Russia	Caucasus, Dagestan	CHR	2014-12-01	2015-01-06	Tissue	buds	Yulai Yanbaev		42.9321	46.8537		123	135	178
QUPET_290_1	Quercus petraea	Russia	Caucasus, Dagestan	CHR	2014-12-01	2015-01-06	Tissue	buds	Yulai Yanbaev		42.9321	46.8537		123	135	178	185
QUPET_291_1	Quercus petraea	Russia	Caucasus, Dagestan	CHR	2014-12-01	2015-01-06	Tissue	buds	Yulai Yanbaev		42.9321	46.8537		123	135	178
QUPET_292_1	Quercus petraea	Russia	Caucasus, Dagestan	CHR	2014-12-01	2015-01-06	Tissue	buds	Yulai Yanbaev		42.9321	46.8537		123	135	178
QUPET_293_1	Quercus petraea	Russia	Caucasus, Dagestan	CHR	2014-12-01	2015-01-06	Tissue	buds	Yulai Yanbaev		42.9321	46.8537		123	135	178	185
QUPET_316_1	Quercus petraea	Germany		Muenster	2005-05-12	2005-05-13	Tissue	leaf	Hilke Schroeder		51.906404	7.751286		123	135	178	185	86_101
QUPET_318_1	Quercus petraea	Germany		Muenster	2005-05-12	2005-05-13	Tissue	leaf	Hilke Schroeder		51.906404	7.751286		123	135	178	185
QUPET_319_1	Quercus petraea	Germany		Muenster	2005-05-12	2005-05-13	Tissue	leaf	Hilke Schroeder		51.906404	7.751286		123		178	185
QUPET_320_1	Quercus petraea	Germany	Schleswig-Holstein	Harmstorfer Busch		2010-01-01	Tissue	leaf	Jutta Buschbom		53.720672	10.698875						86_101
QUPET_321_1	Quercus petraea	Germany	Schleswig-Holstein	Harmstorfer Busch		2010-01-01	Tissue	leaf	Jutta Buschbom		53.720672	10.698875						86_101
QUPET_322_1	Quercus petraea	Germany	Schleswig-Holstein	Harmstorfer Busch		2010-01-01	Tissue	leaf	Jutta Buschbom		53.720672	10.698875						86_101
QUPET_323_1	Quercus petraea	Germany	Schleswig-Holstein	Harmstorfer Busch		2010-01-01	Tissue	leaf	Jutta Buschbom		53.720672	10.698875						86_101
QUPET_324_1	Quercus petraea	Germany	Schleswig-Holstein	Behlendorf		2010-01-01	Tissue	leaf	Jutta Buschbom		53.705114	10.658889						86_101
QUPET_326_1	Quercus petraea	Germany	Schleswig-Holstein	Behlendorf		2010-01-01	Tissue	leaf	Jutta Buschbom		53.705114	10.658889						86_101
QUPET_327_1	Quercus petraea	Germany	Schleswig-Holstein	Behlendorf		2010-01-01	Tissue	leaf	Jutta Buschbom		53.705114	10.658889						86_101
QUPET_329_1	Quercus petraea	Germany	Schleswig-Holstein	Behlendorf		2010-01-01	Tissue	leaf	Jutta Buschbom		53.705114	10.658889						86_101
QUPET_330_1	Quercus petraea	Germany	Schleswig-Holstein	Berkenstruecken		2010-01-01	Tissue	leaf	Jutta Buschbom		53.718258	10.673808						86_101
QUPET_331_1	Quercus petraea	Germany	Schleswig-Holstein	Berkenstruecken		2010-01-01	Tissue	leaf	Jutta Buschbom		53.718258	10.673808		123	135	178	185		273
QUPET_332_1	Quercus petraea	Germany	Schleswig-Holstein	Berkenstruecken		2010-01-01	Tissue	leaf	Jutta Buschbom		53.718258	10.673808						86_101
QUPET_333_1	Quercus petraea	Germany	Schleswig-Holstein	Berkenstruecken		2010-01-01	Tissue	leaf	Jutta Buschbom		53.718258	10.673808						86_101
QUPRI_1_1	Quercus prinoides	USA	North Carolina		2013-10-01	2014-11-01	DNA		Paul Berrang		35.25357	-82.19709	342	115	130	178	185
QUPRI_2_1	Quercus prinoides	USA	North Carolina		2013-10-01	2014-11-01	DNA		Paul Berrang		35.25357	-82.19709	342	115	130	178	185
QUPRI_3_1	Quercus prinoides	USA	North Carolina			2014-11-01	DNA		A. Hipp	Morton Arboretum, Illinois, USA	35.429757	-82.251618	812	115	130	178	185
QUPRI_5_1	Quercus prinoides	USA	Pennsylvania		2013-09-22	2014-11-01	DNA		S. Forry		41.507331	-79.244228	533	115	130		185
QUPRI_6_1	Quercus prinoides	USA	Virginia			2014-11-01	DNA		A. Hipp		37.141444	-79.995722		115	130	178	185
QUPRI_7_1	Quercus prinoides	USA	Virginia			2014-11-01	DNA		A. Hipp	Morton Arboretum, Illinois, USA	37.52575	-80.249722	936	115	130	178	185
QUPUB_1_1	Quercus pubescens	Russia_Ukraine	Crimea	A6	2014-10-01	2015-01-06	Tissue	leaf	Yulai Yanbaev		44.7564	34.5215		123	135	178	185
QUPUB_2_1	Quercus pubescens	Russia_Ukraine	Crimea	A6	2014-10-01	2015-01-06	Tissue	leaf	Yulai Yanbaev		44.7564	34.5215		123	135	178	185
QUPUB_3_1	Quercus pubescens	Russia_Ukraine	Crimea	A6	2014-10-01	2015-01-06	Tissue	leaf	Yulai Yanbaev		44.7564	34.5215		123	135	178	185
QUPUB_4_1	Quercus pubescens	Russia_Ukraine	Crimea	A6	2014-10-01	2015-01-06	Tissue	leaf	Yulai Yanbaev		44.7564	34.5215		123	135	178	185
QUPUB_5_1	Quercus pubescens	Russia_Ukraine	Crimea	A6	2014-10-01	2015-01-06	Tissue	leaf	Yulai Yanbaev		44.7564	34.5215		123	135	178	185
QUPUB_6_1	Quercus pubescens	Russia_Ukraine	Crimea	A6	2014-10-01	2015-01-06	Tissue	leaf	Yulai Yanbaev		44.7564	34.5215		123	135	178
QUPUB_7_1	Quercus pubescens	Russia_Ukraine	Crimea	A6	2014-10-01	2015-01-06	Tissue	leaf	Yulai Yanbaev		44.7564	34.5215		123	135	178	185
QUPUB_8_1	Quercus pubescens	Russia_Ukraine	Crimea	A6	2014-10-01	2015-01-06	Tissue	leaf	Yulai Yanbaev		44.7564	34.5215		123	135	178	185
QUPUB_9_1	Quercus pubescens	Russia_Ukraine	Crimea	A6	2014-10-01	2015-01-06	Tissue	leaf	Yulai Yanbaev		44.7564	34.5215		123	135	178	185
QUPUB_10_1	Quercus pubescens	Russia_Ukraine	Crimea	A6	2014-10-01	2015-01-06	Tissue	leaf	Yulai Yanbaev		44.7564	34.5215		123	135	178
QUPUB_11_1	Quercus pubescens	Russia_Ukraine	Crimea	A6	2014-10-01	2015-01-06	Tissue	leaf	Yulai Yanbaev		44.7564	34.5215		123	135	178	185
QUPUB_12_1	Quercus pubescens	Russia_Ukraine	Crimea	A6	2014-10-01	2015-01-06	Tissue	leaf	Yulai Yanbaev		44.7564	34.5215		123	135	178	185
QUPUB_14_1	Quercus pubescens	Russia_Ukraine	Crimea	A6	2014-10-01	2015-01-06	Tissue	leaf	Yulai Yanbaev		44.7564	34.5215		123	135	178	185
QUPUB_15_1	Quercus pubescens	Russia_Ukraine	Crimea	A6	2014-10-01	2015-01-06	Tissue	leaf	Yulai Yanbaev		44.7564	34.5215		123	135	178
QUPUB_16_1	Quercus pubescens	Russia_Ukraine	Crimea	A6	2014-10-01	2015-01-06	Tissue	leaf	Yulai Yanbaev		44.7564	34.5215		123	135	178	185
QUPUB_17_1	Quercus pubescens	Russia_Ukraine	Crimea	A6	2014-10-01	2015-01-06	Tissue	leaf	Yulai Yanbaev		44.7564	34.5215		123	135	178	185
QUPUB_19_1	Quercus pubescens	Russia_Ukraine	Crimea	A6	2014-10-01	2015-01-06	Tissue	leaf	Yulai Yanbaev		44.7564	34.5215		123	135	178	185
QUPUB_20_1	Quercus pubescens	Russia_Ukraine	Crimea	A6	2014-10-01	2015-01-06	Tissue	leaf	Yulai Yanbaev		44.7564	34.5215		123	135	178	185
QUPUB_21_1	Quercus pubescens	Russia_Ukraine	Crimea	A6	2014-10-01	2015-01-06	Tissue	leaf	Yulai Yanbaev		44.7564	34.5215		123	135	178	185
QUPUB_22_1	Quercus pubescens	Russia_Ukraine	Crimea	A6	2014-10-01	2015-01-06	Tissue	leaf	Yulai Yanbaev		44.7564	34.5215		123	135	178	185
QUPUB_23_1	Quercus pubescens	Russia_Ukraine	Crimea	A6	2014-10-01	2015-01-06	Tissue	leaf	Yulai Yanbaev		44.7564	34.5215		123	135	178	185
QUPUB_24_1	Quercus pubescens	Russia_Ukraine	Crimea	A6	2014-10-01	2015-01-06	Tissue	leaf	Yulai Yanbaev		44.7564	34.5215		123	135	178	185
QUPUB_25_1	Quercus pubescens	Russia_Ukraine	Crimea	A6	2014-10-01	2015-01-06	Tissue	leaf	Yulai Yanbaev		44.7564	34.5215		123		178	185
QUPUB_26_1	Quercus pubescens	Russia_Ukraine	Crimea	A6	2014-10-01	2015-01-06	Tissue	leaf	Yulai Yanbaev		44.7564	34.5215		123	135	178	185
QUPUB_27_1	Quercus pubescens	Russia_Ukraine	Crimea	A6	2014-10-01	2015-01-06	Tissue	leaf	Yulai Yanbaev		44.7564	34.5215		123	135	178	185
QUPUB_28_1	Quercus pubescens	Russia_Ukraine	Crimea	A6	2014-10-01	2015-01-06	Tissue	leaf	Yulai Yanbaev		44.7564	34.5215		123	135	178	185
QUPUB_29_1	Quercus pubescens	Russia_Ukraine	Crimea	A6	2014-10-01	2015-01-06	Tissue	leaf	Yulai Yanbaev		44.7564	34.5215		123	135	178	185
QUPUB_30_1	Quercus pubescens	Russia_Ukraine	Crimea	A6	2014-10-01	2015-01-06	Tissue	leaf	Yulai Yanbaev		44.7564	34.5215		123	135	178	185
QUPUB_31_1	Quercus pubescens	Russia_Ukraine	Crimea	A6	2014-10-01	2015-01-06	Tissue	leaf	Yulai Yanbaev		44.7564	34.5215		123	135	178	185
QUPUB_32_1	Quercus pubescens	Russia_Ukraine	Crimea	A6	2014-10-01	2015-01-06	Tissue	leaf	Yulai Yanbaev		44.7564	34.5215			135	178
QUPUB_34_1	Quercus pubescens	Russia_Ukraine	Crimea	PS	2014-10-01	2015-01-06	Tissue	leaf	Yulai Yanbaev		44.8717	35.0089		123	135	178	185
QUPUB_35_1	Quercus pubescens	Russia_Ukraine	Crimea	PS	2014-10-01	2015-01-06	Tissue	leaf	Yulai Yanbaev		44.8717	35.0089		123	135	178	185
QUPUB_36_1	Quercus pubescens	Russia_Ukraine	Crimea	PS	2014-10-01	2015-01-06	Tissue	leaf	Yulai Yanbaev		44.8717	35.0089		123	135	178	185
QUPUB_37_1	Quercus pubescens	Russia_Ukraine	Crimea	PS	2014-10-01	2015-01-06	Tissue	leaf	Yulai Yanbaev		44.8717	35.0089		123	135	178	185
QUPUB_38_1	Quercus pubescens	Russia_Ukraine	Crimea	PS	2014-10-01	2015-01-06	Tissue	leaf	Yulai Yanbaev		44.8717	35.0089		123	135	178	185
QUPUB_39_1	Quercus pubescens	Russia_Ukraine	Crimea	PS	2014-10-01	2015-01-06	Tissue	leaf	Yulai Yanbaev		44.8717	35.0089		123	135	178	185
QUPUB_40_1	Quercus pubescens	Russia_Ukraine	Crimea	PS	2014-10-01	2015-01-06	Tissue	leaf	Yulai Yanbaev		44.8717	35.0089		123	135	178	185
QUPUB_41_1	Quercus pubescens	Russia_Ukraine	Crimea	PS	2014-10-01	2015-01-06	Tissue	leaf	Yulai Yanbaev		44.8717	35.0089		123	135	178	185
QUPUB_42_1	Quercus pubescens	Russia_Ukraine	Crimea	PS	2014-10-01	2015-01-06	Tissue	leaf	Yulai Yanbaev		44.8717	35.0089		123	135	178	185
QUPUB_43_1	Quercus pubescens	Russia_Ukraine	Crimea	PS	2014-10-01	2015-01-06	Tissue	leaf	Yulai Yanbaev		44.8717	35.0089		123	135	178	185
QUPUB_44_1	Quercus pubescens	Russia_Ukraine	Crimea	PS	2014-10-01	2015-01-06	Tissue	leaf	Yulai Yanbaev		44.8717	35.0089		123		178	185
QUPUB_45_1	Quercus pubescens	Russia_Ukraine	Crimea	PS	2014-10-01	2015-01-06	Tissue	leaf	Yulai Yanbaev		44.8717	35.0089		123	135	178	185
QUPUB_46_1	Quercus pubescens	Russia_Ukraine	Crimea	PS	2014-10-01	2015-01-06	Tissue	leaf	Yulai Yanbaev		44.8717	35.0089		123	135	178	185
QUPUB_47_1	Quercus pubescens	Russia_Ukraine	Crimea	PS	2014-10-01	2015-01-06	Tissue	leaf	Yulai Yanbaev		44.8717	35.0089		123	135	178	185
QUPUB_48_1	Quercus pubescens	Russia_Ukraine	Crimea	PS	2014-10-01	2015-01-06	Tissue	leaf	Yulai Yanbaev		44.8717	35.0089		123	135	178	185
QUPUB_49_1	Quercus pubescens	Russia_Ukraine	Crimea	PS	2014-10-01	2015-01-06	Tissue	leaf	Yulai Yanbaev		44.8717	35.0089			135	178	185
QUPUB_50_1	Quercus pubescens	Russia_Ukraine	Crimea	PS	2014-10-01	2015-01-06	Tissue	leaf	Yulai Yanbaev		44.8717	35.0089		123	135	178	185
QUPUB_51_1	Quercus pubescens	Russia_Ukraine	Crimea	PS	2014-10-01	2015-01-06	Tissue	leaf	Yulai Yanbaev		44.8717	35.0089		123	135	178	185
QUPUB_52_1	Quercus pubescens	Russia_Ukraine	Crimea	PS	2014-10-01	2015-01-06	Tissue	leaf	Yulai Yanbaev		44.8717	35.0089		123	135	178	185
QUPUB_53_1	Quercus pubescens	Russia_Ukraine	Crimea	PS	2014-10-01	2015-01-06	Tissue	leaf	Yulai Yanbaev		44.8717	35.0089		123	135	178	185
QUPUB_54_1	Quercus pubescens	Russia_Ukraine	Crimea	PS	2014-10-01	2015-01-06	Tissue	leaf	Yulai Yanbaev		44.8717	35.0089		123		178	185
QUPUB_56_1	Quercus pubescens	Russia_Ukraine	Crimea	PS	2014-10-01	2015-01-06	Tissue	leaf	Yulai Yanbaev		44.8717	35.0089		123	135	178	185
QUPUB_57_1	Quercus pubescens	Russia_Ukraine	Crimea	PS	2014-10-01	2015-01-06	Tissue	leaf	Yulai Yanbaev		44.8717	35.0089		123	135	178	185
QUPUB_58_1	Quercus pubescens	Russia_Ukraine	Crimea	PS	2014-10-01	2015-01-06	Tissue	leaf	Yulai Yanbaev		44.8717	35.0089		123	135	178	185
QUPUB_59_1	Quercus pubescens	Russia_Ukraine	Crimea	PS	2014-10-01	2015-01-06	Tissue	leaf	Yulai Yanbaev		44.8717	35.0089		123	135	178	185
QUPUB_60_1	Quercus pubescens	Russia_Ukraine	Crimea	PS	2014-10-01	2015-01-06	Tissue	leaf	Yulai Yanbaev		44.8717	35.0089		123	135	178	185
QUPUB_61_1	Quercus pubescens	Russia_Ukraine	Crimea	PS	2014-10-01	2015-01-06	Tissue	leaf	Yulai Yanbaev		44.8717	35.0089			135	178	185
QUPUB_62_1	Quercus pubescens	Russia_Ukraine	Crimea	PS	2014-10-01	2015-01-06	Tissue	leaf	Yulai Yanbaev		44.8717	35.0089			135	178	185
QUPUB_65_1	Quercus pubescens	Russia	Caucasus	MK	2014-12-01	2015-01-06	Tissue	buds	Yulai Yanbaev		42.9321	47.3824		123	135	178	185
QUPUB_66_1	Quercus pubescens	Russia	Caucasus	MK	2014-12-01	2015-01-06	Tissue	buds	Yulai Yanbaev		42.9321	47.3824		123	135	178	185
QUPUB_68_1	Quercus pubescens	Russia	Caucasus	MK	2014-12-01	2015-01-06	Tissue	buds, cambium	Yulai Yanbaev		42.9321	47.3824		123	135	178	185
QUPUB_69_1	Quercus pubescens	Russia	Caucasus	MK	2014-12-01	2015-01-06	Tissue	buds	Yulai Yanbaev		42.9321	47.3824		123	135	178	185
QUPUB_72_1	Quercus pubescens	Russia	Caucasus	MK	2014-12-01	2015-01-06	Tissue	buds	Yulai Yanbaev		42.9321	47.3824		123		178	185
QUPUB_73_1	Quercus pubescens	Russia	Caucasus	MK	2014-12-01	2015-01-06	Tissue	buds	Yulai Yanbaev		42.9321	47.3824		123		178	185
QUPUB_74_1	Quercus pubescens	Russia	Caucasus	MK	2014-12-01	2015-01-06	Tissue	buds	Yulai Yanbaev		42.9321	47.3824		123		178	185
QUPUB_75_1	Quercus pubescens	Russia	Caucasus	MK	2014-12-01	2015-01-06	Tissue	buds	Yulai Yanbaev		42.9321	47.3824		123		178	185
QUPUB_76_1	Quercus pubescens	Russia	Caucasus	MK	2014-12-01	2015-01-06	Tissue	buds	Yulai Yanbaev		42.9321	47.3824		123		178	185
QUPUB_77_1	Quercus pubescens	Russia	Caucasus	MK	2014-12-01	2015-01-06	Tissue	buds	Yulai Yanbaev		42.9321	47.3824		123		178	185
QUPUB_78_1	Quercus pubescens	Russia	Caucasus	MK	2014-12-01	2015-01-06	Tissue	buds	Yulai Yanbaev		42.9321	47.3824		123		178	185
QUPUB_80_1	Quercus pubescens	Russia	Caucasus	MK	2014-12-01	2015-01-06	Tissue	buds	Yulai Yanbaev		42.9321	47.3824		123		178	185
QUPUB_81_1	Quercus pubescens	Russia	Caucasus	MK	2014-12-01	2015-01-06	Tissue	buds	Yulai Yanbaev		42.9321	47.3824		123		178	185
QUPUB_82_1	Quercus pubescens	Russia	Caucasus	MK	2014-12-01	2015-01-06	Tissue	buds	Yulai Yanbaev		42.9321	47.3824		123		178	185
QUPUB_83_1	Quercus pubescens	Russia	Caucasus	MK	2014-12-01	2015-01-06	Tissue	buds	Yulai Yanbaev		42.9321	47.3824		123		178	185
QUPUB_84_1	Quercus pubescens	Russia	Caucasus	MK	2014-12-01	2015-01-06	Tissue	buds	Yulai Yanbaev		42.9321	47.3824		123		178	185
QUPUB_85_1	Quercus pubescens	Russia	Caucasus	MK	2014-12-01	2015-01-06	Tissue	buds	Yulai Yanbaev		42.9321	47.3824		123		178	185
QUPUB_86_1	Quercus pubescens	Russia	Caucasus	MK	2014-12-01	2015-01-06	Tissue	buds	Yulai Yanbaev		42.9321	47.3824		123		178	185
QUPUB_87_1	Quercus pubescens	Russia	Caucasus	MK	2014-12-01	2015-01-06	Tissue	buds	Yulai Yanbaev		42.9321	47.3824		123		178	185
QUPUB_88_1	Quercus pubescens	Russia	Caucasus	MK	2014-12-01	2015-01-06	Tissue	buds	Yulai Yanbaev		42.9321	47.3824		123		178	185
QUPUB_89_1	Quercus pubescens	Russia	Caucasus	MK	2014-12-01	2015-01-06	Tissue	buds	Yulai Yanbaev		42.9321	47.3824		123		178	185
QUPUB_90_1	Quercus pubescens	Russia	Caucasus	MK	2014-12-01	2015-01-06	Tissue	buds	Yulai Yanbaev		42.9321	47.3824		123		178	185
QUPUB_92_1	Quercus pubescens	Russia	Caucasus	MK	2014-12-01	2015-01-06	Tissue	buds	Yulai Yanbaev		42.9321	47.3824		123		178	185
QUPUB_93_1	Quercus pubescens	Russia	Caucasus	MK	2014-12-01	2015-01-06	Tissue	buds	Yulai Yanbaev		42.9321	47.3824		123		178	185
QUPUB_94_1	Quercus pubescens	Russia_Ukraine	Crimea	LAV2	2014-10-01	2015-01-06	Tissue	leaf	Crimean foresters_botanists	species questionable	44.5768	34.3135		123			185
QUPUB_96_1	Quercus pubescens	Russia_Ukraine	Crimea	LAV2	2014-10-01	2015-01-06	Tissue	leaf	Crimean foresters_botanists	species questionable	44.5768	34.3135		123			185
QUPUB_98_1	Quercus pubescens	Russia_Ukraine	Crimea	LAV2	2014-10-01	2015-01-06	Tissue	leaf	Crimean foresters_botanists	species questionable	44.5768	34.3135		123			185
QUPUB_100_1	Quercus pubescens	Russia_Ukraine	Crimea	LAV2	2014-10-01	2015-01-06	Tissue	leaf	Crimean foresters_botanists	species questionable	44.5768	34.3135		123			185
QUPUB_104_1	Quercus pubescens	Russia_Ukraine	Crimea	LAV2	2014-10-01	2015-01-06	Tissue	leaf	Crimean foresters_botanists	species questionable	44.5768	34.3135		123		178
QUPUB_105_1	Quercus pubescens	Russia_Ukraine	Crimea	LAV2	2014-10-01	2015-01-06	Tissue	leaf	Crimean foresters_botanists	species questionable	44.5768	34.3135		123		178	185
QUPUB_106_1	Quercus pubescens	Russia_Ukraine	Crimea	LAV2	2014-10-01	2015-01-06	Tissue	leaf	Crimean foresters_botanists	species questionable	44.5768	34.3135		123		178	185
QUPUB_107_1	Quercus pubescens	Russia_Ukraine	Crimea	LAV2	2014-10-01	2015-01-06	Tissue	leaf	Crimean foresters_botanists	species questionable	44.5768	34.3135		123		178	185
QUPUB_108_1	Quercus pubescens	Russia_Ukraine	Crimea	LAV2	2014-10-01	2015-01-06	Tissue	leaf	Crimean foresters_botanists	species questionable	44.5768	34.3135		123		178	185
QUPUB_109_1	Quercus pubescens	Russia_Ukraine	Crimea	LAV2	2014-10-01	2015-01-06	Tissue	leaf	Crimean foresters_botanists	species questionable	44.5768	34.3135		123		178	185
QUPUB_110_1	Quercus pubescens	Russia_Ukraine	Crimea	LAV2	2014-10-01	2015-01-06	Tissue	leaf	Crimean foresters_botanists	species questionable	44.5768	34.3135		123		178
QUPUB_111_1	Quercus pubescens	Russia_Ukraine	Crimea	LAV2	2014-10-01	2015-01-06	Tissue	leaf	Crimean foresters_botanists	species questionable	44.5768	34.3135		123		178
QUPUB_112_1	Quercus pubescens	Russia_Ukraine	Crimea	LAV2	2014-10-01	2015-01-06	Tissue	leaf	Crimean foresters_botanists	species questionable	44.5768	34.3135		123		178
QUPUB_113_1	Quercus pubescens	Russia_Ukraine	Crimea	LAV2	2014-10-01	2015-01-06	Tissue	leaf	Crimean foresters_botanists	species questionable	44.5768	34.3135		123		178	185
QUPUB_114_1	Quercus pubescens	Russia_Ukraine	Crimea	LAV2	2014-10-01	2015-01-06	Tissue	leaf	Crimean foresters_botanists	species questionable	44.5768	34.3135		123		178	185
QUPUB_115_1	Quercus pubescens	Russia_Ukraine	Crimea	LAV2	2014-10-01	2015-01-06	Tissue	leaf	Crimean foresters_botanists	species questionable	44.5768	34.3135		123		178	185
QUPUB_117_1	Quercus pubescens	Russia_Ukraine	Crimea	LAV2	2014-10-01	2015-01-06	Tissue	leaf	Crimean foresters_botanists	species questionable	44.5768	34.3135		123			185
QUPUB_118_1	Quercus pubescens	Russia_Ukraine	Crimea	LAV2	2014-10-01	2015-01-06	Tissue	leaf	Crimean foresters_botanists	species questionable	44.5768	34.3135		123		178	185
QUPUB_120_1	Quercus pubescens	Russia_Ukraine	Crimea	LAV2	2014-10-01	2015-01-06	Tissue	leaf	Crimean foresters_botanists	species questionable	44.5768	34.3135		123	135	178	185
QUPUB_121_1	Quercus pubescens	Russia_Ukraine	Crimea	LAV2	2014-10-01	2015-01-06	Tissue	leaf	Crimean foresters_botanists	species questionable	44.5768	34.3135		123	135		185
QUPUB_122_1	Quercus pubescens	Russia_Ukraine	Crimea	LAV2	2014-10-01	2015-01-06	Tissue	leaf	Crimean foresters_botanists	species questionable	44.5768	34.3135		123	135		185
QUPUB_123_1	Quercus pubescens	Russia_Ukraine	Crimea	LAV2	2014-10-01	2015-01-06	Tissue	leaf	Crimean foresters_botanists	species questionable	44.5768	34.3135		123	135	178	185
QUPUB_124_1	Quercus pubescens	Russia_Ukraine	Crimea	LAV1	2014-10-01	2015-01-06	Tissue	leaf	Crimean foresters_botanists	species questionable	44.5768	34.3135		123	135	178	185
QUPUB_125_1	Quercus pubescens	Russia_Ukraine	Crimea	LAV1	2014-10-01	2015-01-06	Tissue	leaf	Crimean foresters_botanists	species questionable	44.5768	34.3135		123	135	178	185
QUPUB_126_1	Quercus pubescens	Russia_Ukraine	Crimea	LAV1	2014-10-01	2015-01-06	Tissue	leaf	Crimean foresters_botanists	species questionable	44.5768	34.3135		123	135	178
QUPUB_127_1	Quercus pubescens	Russia_Ukraine	Crimea	LAV1	2014-10-01	2015-01-06	Tissue	leaf	Crimean foresters_botanists	species questionable	44.5768	34.3135		123	135	178	185
QUPUB_128_1	Quercus pubescens	Russia_Ukraine	Crimea	LAV1	2014-10-01	2015-01-06	Tissue	leaf	Crimean foresters_botanists	species questionable	44.5768	34.3135		123	135	178	185
QUPUB_130_1	Quercus pubescens	Russia_Ukraine	Crimea	LAV1	2014-10-01	2015-01-06	Tissue	leaf	Crimean foresters_botanists	species questionable	44.5768	34.3135		123	135	178	185
QUPUB_131_1	Quercus pubescens	Russia_Ukraine	Crimea	LAV1	2014-10-01	2015-01-06	Tissue	leaf	Crimean foresters_botanists	species questionable	44.5768	34.3135		123	135	178	185
QUPUB_132_1	Quercus pubescens	Russia_Ukraine	Crimea	LAV1	2014-10-01	2015-01-06	Tissue	leaf	Crimean foresters_botanists	species questionable	44.5768	34.3135		123	135	178	185
QUPUB_133_1	Quercus pubescens	Russia_Ukraine	Crimea	LAV1	2014-10-01	2015-01-06	Tissue	leaf	Crimean foresters_botanists	species questionable	44.5768	34.3135		123	135	178	185
QUPUB_134_1	Quercus pubescens	Russia_Ukraine	Crimea	LAV1	2014-10-01	2015-01-06	Tissue	leaf	Crimean foresters_botanists	species questionable	44.5768	34.3135		123	135	178	185
QUPUB_135_1	Quercus pubescens	Russia_Ukraine	Crimea	LAV1	2014-10-01	2015-01-06	Tissue	leaf	Crimean foresters_botanists	species questionable	44.5768	34.3135		123	135	178	185
QUPUB_136_1	Quercus pubescens	Russia_Ukraine	Crimea	LAV1	2014-10-01	2015-01-06	Tissue	leaf	Crimean foresters_botanists	species questionable	44.5768	34.3135		123	135	178	185
QUPUB_137_1	Quercus pubescens	Russia_Ukraine	Crimea	LAV1	2014-10-01	2015-01-06	Tissue	leaf	Crimean foresters_botanists	species questionable	44.5768	34.3135		123	135	178	185
QUPUB_138_1	Quercus pubescens	Russia_Ukraine	Crimea	LAV1	2014-10-01	2015-01-06	Tissue	leaf	Crimean foresters_botanists	species questionable	44.5768	34.3135		123	135	178	185
QUPUB_139_1	Quercus pubescens	Russia_Ukraine	Crimea	LAV1	2014-10-01	2015-01-06	Tissue	leaf	Crimean foresters_botanists	species questionable	44.5768	34.3135		123	135	178	185
QUPUB_140_1	Quercus pubescens	Russia_Ukraine	Crimea	LAV1	2014-10-01	2015-01-06	Tissue	leaf	Crimean foresters_botanists	species questionable	44.5768	34.3135		123	135	178	185
QUPUB_141_1	Quercus pubescens	Russia_Ukraine	Crimea	LAV1	2014-10-01	2015-01-06	Tissue	leaf	Crimean foresters_botanists	species questionable	44.5768	34.3135		123	135		185
QUPUB_142_1	Quercus pubescens	Russia_Ukraine	Crimea	LAV1	2014-10-01	2015-01-06	Tissue	leaf	Crimean foresters_botanists	species questionable	44.5768	34.3135		123	135	178	185
QUPUB_143_1	Quercus pubescens	Russia_Ukraine	Crimea	LAV1	2014-10-01	2015-01-06	Tissue	leaf	Crimean foresters_botanists	species questionable	44.5768	34.3135		123	135	178	185
QUPUB_144_1	Quercus pubescens	Russia_Ukraine	Crimea	LAV1	2014-10-01	2015-01-06	Tissue	leaf	Crimean foresters_botanists	species questionable	44.5768	34.3135		123	135	178	185
QUPUB_145_1	Quercus pubescens	Russia_Ukraine	Crimea	LAV1	2014-10-01	2015-01-06	Tissue	leaf	Crimean foresters_botanists	species questionable	44.5768	34.3135		123	135	178	185
QUPUB_146_1	Quercus pubescens	Russia_Ukraine	Crimea	LAV1	2014-10-01	2015-01-06	Tissue	leaf	Crimean foresters_botanists	species questionable	44.5768	34.3135		123	135	178	185
QUPUB_147_1	Quercus pubescens	Russia_Ukraine	Crimea	LAV1	2014-10-01	2015-01-06	Tissue	leaf	Crimean foresters_botanists	species questionable	44.5768	34.3135		123	135	178	185
QUPUB_148_1	Quercus pubescens	Russia_Ukraine	Crimea	LAV1	2014-10-01	2015-01-06	Tissue	leaf	Crimean foresters_botanists	species questionable	44.5768	34.3135		123	135	178	185
QUPUB_149_1	Quercus pubescens	Russia_Ukraine	Crimea	LAV1	2014-10-01	2015-01-06	Tissue	leaf	Crimean foresters_botanists	species questionable	44.5768	34.3135		123	135	178	185
QUPUB_150_1	Quercus pubescens	Russia_Ukraine	Crimea	LAV1	2014-10-01	2015-01-06	Tissue	leaf	Crimean foresters_botanists	species questionable	44.5768	34.3135		123	135	178	185
QUPUB_151_1	Quercus pubescens	Russia_Ukraine	Crimea	LAV1	2014-10-01	2015-01-06	Tissue	leaf	Crimean foresters_botanists	species questionable	44.5768	34.3135		123	135	178
QUPUB_152_1	Quercus pubescens	Russia_Ukraine	Crimea	LAV1	2014-10-01	2015-01-06	Tissue	leaf	Crimean foresters_botanists	Tree number uncertain, species questionable	44.5768	34.3135		123	135	178	185
QUPUB_153_1	Quercus pubescens	Russia_Ukraine	Crimea	LAV1	2014-10-01	2015-01-06	Tissue	leaf	Crimean foresters_botanists	species questionable	44.5768	34.3135		123	135	178	185
QUPUB_154_1	Quercus pubescens	Russia_Ukraine	Crimea	LAV1	2014-10-01	2015-01-06	Tissue	leaf	Crimean foresters_botanists	species questionable	44.5768	34.3135		123	135	178	185
QUPUB_155_1	Quercus pubescens	Russia_Ukraine	Crimea	LAV1	2014-10-01	2015-01-06	Tissue	leaf	Crimean foresters_botanists	species questionable	44.5768	34.3135		123	135	178	185
QUPUB_156_1	Quercus pubescens	Russia_Ukraine	Crimea	LAV1	2014-10-01	2015-01-06	Tissue	leaf	Crimean foresters_botanists	species questionable	44.5768	34.3135		123	135	178	185
QUPUB_158_1	Quercus pubescens	Russia_Ukraine	Crimea	LAV1	2014-10-01	2015-01-06	Tissue	leaf	Crimean foresters_botanists	species questionable	44.5768	34.3135		123	135	178	185
QUPUB_159_1	Quercus pubescens	Russia_Ukraine	Crimea	LAV1	2014-10-01	2015-01-06	Tissue	leaf	Crimean foresters_botanists	species questionable	44.5768	34.3135		123	135	178	185
QUPUB_160_1	Quercus pubescens	Russia_Ukraine	Crimea	LAV1	2014-10-01	2015-01-06	Tissue	leaf	Crimean foresters_botanists	species questionable	44.5768	34.3135		123	135	178	185
QUPUB_161_1	Quercus pubescens	Russia_Ukraine	Crimea	LAV1	2014-10-01	2015-01-06	Tissue	leaf	Crimean foresters_botanists	species questionable	44.5768	34.3135		123	135	178	185
QUPUB_162_1	Quercus pubescens	Russia_Ukraine	Crimea	LAV1	2014-10-01	2015-01-06	Tissue	leaf	Crimean foresters_botanists	species questionable	44.5768	34.3135		123	135	178	185
QUPUB_163_1	Quercus pubescens	Russia_Ukraine	Crimea	LAV1	2014-10-01	2015-01-06	Tissue	leaf	Crimean foresters_botanists	species questionable	44.5768	34.3135		123	135	178	185
QUPUB_164_1	Quercus pubescens	Russia_Ukraine	Crimea	LAV1	2014-10-01	2015-01-06	Tissue	leaf	Crimean foresters_botanists	species questionable	44.5768	34.3135		123	135	178	185
QUPUB_165_1	Quercus pubescens	Russia_Ukraine	Crimea	LAV1	2014-10-01	2015-01-06	Tissue	leaf	Crimean foresters_botanists	species questionable	44.5768	34.3135		123	135	178	185
QUPUB_166_1	Quercus pubescens	Russia_Ukraine	Crimea	LAV1	2014-10-01	2015-01-06	Tissue	leaf	Crimean foresters_botanists	species questionable	44.5768	34.3135		123	135	178	185
QUPUB_167_1	Quercus pubescens	Russia_Ukraine	Crimea	LAV1	2014-10-01	2015-01-06	Tissue	leaf	Crimean foresters_botanists	species questionable	44.5768	34.3135			135	178	185
QUPUB_168_1	Quercus pubescens	Russia_Ukraine	Crimea	LAV1	2014-10-01	2015-01-06	Tissue	leaf	Crimean foresters_botanists	species questionable	44.5768	34.3135		123	135	178	185
QUPUB_169_1	Quercus pubescens	Russia_Ukraine	Crimea	LAV1	2014-10-01	2015-01-06	Tissue	leaf	Crimean foresters_botanists	species questionable	44.5768	34.3135		123	135	178	185
QUPUB_171_1	Quercus pubescens	Russia_Ukraine	Crimea	LAV1	2014-10-01	2015-01-06	Tissue	leaf	Crimean foresters_botanists	species questionable	44.5768	34.3135		123	135	178	185
QUPUB_172_1	Quercus pubescens	Russia_Ukraine	Crimea	LAV1	2014-10-01	2015-01-06	Tissue	leaf	Crimean foresters_botanists	species questionable	44.5768	34.3135			135	178	185
QUPUB_173_1	Quercus pubescens	Russia_Ukraine	Crimea	LAV1	2014-10-01	2015-01-06	Tissue	leaf	Crimean foresters_botanists	species questionable	44.5768	34.3135			135	178	185
QUPUB_174_1	Quercus pubescens	Russia_Ukraine	Crimea	LAV1	2014-10-01	2015-01-06	Tissue	leaf	Crimean foresters_botanists	species questionable	44.5768	34.3135			135	178	185
QUPUB_175_1	Quercus pubescens	Russia_Ukraine	Crimea	LAV1	2014-10-01	2015-01-06	Tissue	leaf	Crimean foresters_botanists	species questionable	44.5768	34.3135			135	178	185
QUPUB_176_1	Quercus pubescens	Russia_Ukraine	Crimea	LAV1	2014-10-01	2015-01-06	Tissue	leaf	Crimean foresters_botanists	species questionable	44.5768	34.3135		123	135	178	185
QUPUB_178_1	Quercus pubescens	Russia_Ukraine	Crimea	LAV1	2014-10-01	2015-01-06	Tissue	leaf	Crimean foresters_botanists	species questionable	44.5768	34.3135		123	135	178	185
QUPUB_179_1	Quercus pubescens	Russia_Ukraine	Crimea	LAV1	2014-10-01	2015-01-06	Tissue	leaf	Crimean foresters_botanists	species questionable	44.5768	34.3135		123	135	178	185
QUPUB_180_1	Quercus pubescens	Russia_Ukraine	Crimea	LAV1	2014-10-01	2015-01-06	Tissue	leaf	Crimean foresters_botanists	species questionable	44.5768	34.3135		123	135	178	185
QUPUB_181_1	Quercus pubescens	Russia_Ukraine	Crimea	LAV1	2014-10-01	2015-01-06	Tissue	leaf	Crimean foresters_botanists	species questionable	44.5768	34.3135		123	135	178	185
QUROB_1_1	Quercus robur	Russia_Ukraine	Crimea	KT	2014-10-01	2015-01-06	Tissue	leaf	Yulai Yanbaev	species questionable	44.9371	35.1889		123		178	185
QUROB_2_1	Quercus robur	Russia_Ukraine	Crimea	KT	2014-10-01	2015-01-06	Tissue	leaf	Yulai Yanbaev	species questionable	44.9371	35.1889		123		178	185
QUROB_3_1	Quercus robur	Russia_Ukraine	Crimea	KT	2014-10-01	2015-01-06	Tissue	leaf	Yulai Yanbaev	species questionable	44.9371	35.1889		123			185
QUROB_4_1	Quercus robur	Russia_Ukraine	Crimea	KT	2014-10-01	2015-01-06	Tissue	leaf	Yulai Yanbaev	species questionable	44.9371	35.1889		123			185
QUROB_5_1	Quercus robur	Russia_Ukraine	Crimea	KT	2014-10-01	2015-01-06	Tissue	leaf	Yulai Yanbaev	species questionable	44.9371	35.1889		123		178	185
QUROB_6_1	Quercus robur	Russia_Ukraine	Crimea	KT	2014-10-01	2015-01-06	Tissue	leaf	Yulai Yanbaev	species questionable	44.9371	35.1889		123			185
QUROB_7_1	Quercus robur	Russia_Ukraine	Crimea	KT	2014-10-01	2015-01-06	Tissue	leaf	Yulai Yanbaev	species questionable	44.9371	35.1889		123			185
QUROB_8_1	Quercus robur	Russia_Ukraine	Crimea	KT	2014-10-01	2015-01-06	Tissue	leaf	Yulai Yanbaev	species questionable	44.9371	35.1889		123		178	185
QUROB_9_1	Quercus robur	Russia_Ukraine	Crimea	KT	2014-10-01	2015-01-06	Tissue	leaf	Yulai Yanbaev	species questionable	44.9371	35.1889		123			185
QUROB_10_1	Quercus robur	Russia_Ukraine	Crimea	KT	2014-10-01	2015-01-06	Tissue	leaf	Yulai Yanbaev	species questionable	44.9371	35.1889		123			185
QUROB_11_1	Quercus robur	Russia_Ukraine	Crimea	KT	2014-10-01	2015-01-06	Tissue	leaf	Yulai Yanbaev	species questionable	44.9371	35.1889		123		178	185
QUROB_12_1	Quercus robur	Russia_Ukraine	Crimea	KT	2014-10-01	2015-01-06	Tissue	leaf	Yulai Yanbaev	species questionable	44.9371	35.1889		123		178	185
QUROB_13_1	Quercus robur	Russia_Ukraine	Crimea	KT	2014-10-01	2015-01-06	Tissue	leaf	Yulai Yanbaev	species questionable	44.9371	35.1889		123	135	178	185
QUROB_14_1	Quercus robur	Russia_Ukraine	Crimea	KT	2014-10-01	2015-01-06	Tissue	leaf	Yulai Yanbaev	species questionable	44.9371	35.1889		123	135	178	185
QUROB_15_1	Quercus robur	Russia_Ukraine	Crimea	KT	2014-10-01	2015-01-06	Tissue	leaf	Yulai Yanbaev	species questionable	44.9371	35.1889		123		178	185
QUROB_16_1	Quercus robur	Russia_Ukraine	Crimea	KT	2014-10-01	2015-01-06	Tissue	leaf	Yulai Yanbaev	species questionable	44.9371	35.1889		123		178	185
QUROB_17_1	Quercus robur	Russia_Ukraine	Crimea	KT	2014-10-01	2015-01-06	Tissue	leaf	Yulai Yanbaev	species questionable	44.9371	35.1889		123		178	185
QUROB_19_1	Quercus robur	Russia_Ukraine	Crimea	KT	2014-10-01	2015-01-06	Tissue	leaf	Yulai Yanbaev	species questionable	44.9371	35.1889		123		178	185
QUROB_20_1	Quercus robur	Russia_Ukraine	Crimea	KT	2014-10-01	2015-01-06	Tissue	leaf	Yulai Yanbaev	species questionable	44.9371	35.1889		123		178	185
QUROB_21_1	Quercus robur	Russia_Ukraine	Crimea	KT	2014-10-01	2015-01-06	Tissue	leaf	Yulai Yanbaev	species questionable	44.9371	35.1889		123			185
QUROB_22_1	Quercus robur	Russia_Ukraine	Crimea	KT	2014-10-01	2015-01-06	Tissue	leaf	Yulai Yanbaev	species questionable	44.9371	35.1889		123	135	178	185
QUROB_23_1	Quercus robur	Russia_Ukraine	Crimea	KT	2014-10-01	2015-01-06	Tissue	leaf	Yulai Yanbaev	species questionable	44.9371	35.1889		123	135	178	185
QUROB_24_1	Quercus robur	Russia_Ukraine	Crimea	KT	2014-10-01	2015-01-06	Tissue	leaf	Yulai Yanbaev	species questionable	44.9371	35.1889		123	135	178	185
QUROB_25_1	Quercus robur	Russia_Ukraine	Crimea	KT	2014-10-01	2015-01-06	Tissue	leaf	Yulai Yanbaev	species questionable	44.9371	35.1889		123	135	178	185
QUROB_26_1	Quercus robur	Russia_Ukraine	Crimea	KT	2014-10-01	2015-01-06	Tissue	leaf	Yulai Yanbaev	species questionable	44.9371	35.1889		123		178	185
QUROB_27_1	Quercus robur	Russia_Ukraine	Crimea	KT	2014-10-01	2015-01-06	Tissue	leaf	Yulai Yanbaev	species questionable	44.9371	35.1889		123	135	178	185
QUROB_28_1	Quercus robur	Russia_Ukraine	Crimea	KT	2014-10-01	2015-01-06	Tissue	leaf	Yulai Yanbaev	species questionable	44.9371	35.1889		123	135	178	185
QUROB_29_1	Quercus robur	Russia_Ukraine	Crimea	KT	2014-10-01	2015-01-06	Tissue	leaf	Yulai Yanbaev	species questionable	44.9371	35.1889		123	135	178	185
QUROB_30_1	Quercus robur	Russia_Ukraine	Crimea	KT	2014-10-01	2015-01-06	Tissue	leaf	Yulai Yanbaev	species questionable	44.9371	35.1889		123	135	178	185
QUROB_31_1	Quercus robur	Russia_Ukraine	Crimea	S	2014-10-01	2015-01-06	Tissue	leaf	Yulai Yanbaev		44.9264	34.1641		123	135	178
QUROB_32_1	Quercus robur	Russia_Ukraine	Crimea	S	2014-10-01	2015-01-06	Tissue	leaf	Yulai Yanbaev		44.9264	34.1641		123		178
QUROB_33_1	Quercus robur	Russia_Ukraine	Crimea	S	2014-10-01	2015-01-06	Tissue	leaf	Yulai Yanbaev		44.9264	34.1641		123	135	178
QUROB_35_1	Quercus robur	Russia_Ukraine	Crimea	S	2014-10-01	2015-01-06	Tissue	leaf	Yulai Yanbaev		44.9264	34.1641		123	135	178
QUROB_38_1	Quercus robur	Russia_Ukraine	Crimea	BL	2014-10-01	2015-01-06	Tissue	leaf	Yulai Yanbaev	species questionable	45.0073	34.8173		123		178
QUROB_39_1	Quercus robur	Russia_Ukraine	Crimea	BL	2014-10-01	2015-01-06	Tissue	leaf	Yulai Yanbaev	species questionable	45.0073	34.8173		123		178
QUROB_40_1	Quercus robur	Russia_Ukraine	Crimea	BL	2014-10-01	2015-01-06	Tissue	leaf	Yulai Yanbaev	species questionable	45.0073	34.8173			135	178
QUROB_41_1	Quercus robur	Russia_Ukraine	Crimea	BL	2014-10-01	2015-01-06	Tissue	leaf	Yulai Yanbaev	species questionable	45.0073	34.8173		123		178
QUROB_42_1	Quercus robur	Russia_Ukraine	Crimea	BL	2014-10-01	2015-01-06	Tissue	leaf	Yulai Yanbaev	species questionable	45.0073	34.8173		123	135	178	185
QUROB_43_1	Quercus robur	Russia_Ukraine	Crimea	BL	2014-10-01	2015-01-06	Tissue	leaf	Yulai Yanbaev	species questionable	45.0073	34.8173		123	135	178
QUROB_44_1	Quercus robur	Russia_Ukraine	Crimea	BL	2014-10-01	2015-01-06	Tissue	leaf	Yulai Yanbaev	species questionable	45.0073	34.8173		123	135	178
QUROB_45_1	Quercus robur	Russia_Ukraine	Crimea	BL	2014-10-01	2015-01-06	Tissue	leaf	Yulai Yanbaev	species questionable	45.0073	34.8173		123	135		185
QUROB_46_1	Quercus robur	Russia_Ukraine	Crimea	BL	2014-10-01	2015-01-06	Tissue	leaf	Yulai Yanbaev	species questionable	45.0073	34.8173		123	135	178
QUROB_47_1	Quercus robur	Russia_Ukraine	Crimea	BL	2014-10-01	2015-01-06	Tissue	leaf	Yulai Yanbaev	species questionable	45.0073	34.8173		123	135	178
QUROB_48_1	Quercus robur	Russia_Ukraine	Crimea	BL	2014-10-01	2015-01-06	Tissue	leaf	Yulai Yanbaev	species questionable	45.0073	34.8173		123	135	178	185
QUROB_49_1	Quercus robur	Russia_Ukraine	Crimea	BL	2014-10-01	2015-01-06	Tissue	leaf	Yulai Yanbaev	species questionable	45.0073	34.8173		123	135	178	185
QUROB_50_1	Quercus robur	Russia_Ukraine	Crimea	BL	2014-10-01	2015-01-06	Tissue	leaf	Yulai Yanbaev	species questionable	45.0073	34.8173		123	135	178	185
QUROB_51_1	Quercus robur	Russia_Ukraine	Crimea	BL	2014-10-01	2015-01-06	Tissue	leaf	Yulai Yanbaev	species questionable	45.0073	34.8173		123	135	178
QUROB_52_1	Quercus robur	Russia_Ukraine	Crimea	BL	2014-10-01	2015-01-06	Tissue	leaf	Yulai Yanbaev	species questionable	45.0073	34.8173		123	135	178	185
QUROB_53_1	Quercus robur	Russia_Ukraine	Crimea	BL	2014-10-01	2015-01-06	Tissue	leaf	Yulai Yanbaev	species questionable	45.0073	34.8173		123	135	178
QUROB_54_1	Quercus robur	Russia_Ukraine	Crimea	BL	2014-10-01	2015-01-06	Tissue	leaf	Yulai Yanbaev	species questionable	45.0073	34.8173		123	135	178	185
QUROB_55_1	Quercus robur	Russia_Ukraine	Crimea	BL	2014-10-01	2015-01-06	Tissue	leaf	Yulai Yanbaev	species questionable	45.0073	34.8173		123	135	178	185
QUROB_56_1	Quercus robur	Russia_Ukraine	Crimea	BL	2014-10-01	2015-01-06	Tissue	leaf	Yulai Yanbaev	species questionable	45.0073	34.8173		123	135	178
QUROB_57_1	Quercus robur	Russia_Ukraine	Crimea	BL	2014-10-01	2015-01-06	Tissue	leaf	Yulai Yanbaev	species questionable	45.0073	34.8173		123	135	178	185
QUROB_58_1	Quercus robur	Russia_Ukraine	Crimea	BL	2014-10-01	2015-01-06	Tissue	leaf	Yulai Yanbaev	species questionable	45.0073	34.8173		123	135	178	185
QUROB_59_1	Quercus robur	Russia_Ukraine	Crimea	BL	2014-10-01	2015-01-06	Tissue	leaf	Yulai Yanbaev	species questionable	45.0073	34.8173		123	135	178	185
QUROB_60_1	Quercus robur	Russia_Ukraine	Crimea	BL	2014-10-01	2015-01-06	Tissue	leaf	Yulai Yanbaev	species questionable	45.0073	34.8173		123	135	178	185
QUROB_61_1	Quercus robur	Russia_Ukraine	Crimea	BL	2014-10-01	2015-01-06	Tissue	leaf	Yulai Yanbaev	species questionable	45.0073	34.8173		123	135	178	185
QUROB_62_1	Quercus robur	Russia_Ukraine	Crimea	BL	2014-10-01	2015-01-06	Tissue	leaf	Yulai Yanbaev	species questionable	45.0073	34.8173		123	135	178
QUROB_63_1	Quercus robur	Russia_Ukraine	Crimea	BL	2014-10-01	2015-01-06	Tissue	leaf	Yulai Yanbaev	species questionable	45.0073	34.8173		123	135	178
QUROB_64_1	Quercus robur	Russia_Ukraine	Crimea	BL	2014-10-01	2015-01-06	Tissue	leaf	Yulai Yanbaev	species questionable	45.0073	34.8173		123	135	178	185
QUROB_65_1	Quercus robur	Russia_Ukraine	Crimea	BL	2014-10-01	2015-01-06	Tissue	leaf	Yulai Yanbaev	species questionable	45.0073	34.8173		123	135	178	185
QUROB_66_1	Quercus robur	Russia_Ukraine	Crimea	BL	2014-10-01	2015-01-06	Tissue	leaf	Yulai Yanbaev	species questionable	45.0073	34.8173		123	135	178	185
QUROB_67_1	Quercus robur	Russia_Ukraine	Crimea	BL	2014-10-01	2015-01-06	Tissue	leaf	Yulai Yanbaev	species questionable	45.0073	34.8173		123	135	178
QUROB_68_1	Quercus robur	Russia	Kursk, provenance trial	KR	2014-12-01	2015-01-06	Tissue	buds, cambium	Yulai Yanbaev		51.9187	36.9138		123	135	178
QUROB_70_1	Quercus robur	Russia	Kursk, provenance trial	KR	2014-12-01	2015-01-06	Tissue	buds, cambium	Yulai Yanbaev		51.9187	36.9138		123	135	178
QUROB_71_1	Quercus robur	Russia	Kursk, provenance trial	KR	2014-12-01	2015-01-06	Tissue	buds, cambium	Yulai Yanbaev		51.9187	36.9138		123	135	178
QUROB_72_1	Quercus robur	Russia	Kursk, provenance trial	KR	2014-12-01	2015-01-06	Tissue	buds	Yulai Yanbaev		51.9187	36.9138		123	135	178	185
QUROB_73_1	Quercus robur	Russia	Kursk, provenance trial	KR	2014-12-01	2015-01-06	Tissue	buds, cambium	Yulai Yanbaev		51.9187	36.9138		123	135	178	185
QUROB_74_1	Quercus robur	Russia	Kursk, provenance trial	KR	2014-12-01	2015-01-06	Tissue	buds, cambium	Yulai Yanbaev		51.9187	36.9138		123	135	178	185
QUROB_75_1	Quercus robur	Russia	Kursk, provenance trial	KR	2014-12-01	2015-01-06	Tissue	buds, cambium	Yulai Yanbaev		51.9187	36.9138		123	135	178
QUROB_76_1	Quercus robur	Russia	Kursk, provenance trial	KR	2014-12-01	2015-01-06	Tissue	buds, cambium	Yulai Yanbaev		51.9187	36.9138		123	135	178	185
QUROB_77_1	Quercus robur	Russia	Kursk, provenance trial	KR	2014-12-01	2015-01-06	Tissue	buds, cambium	Yulai Yanbaev		51.9187	36.9138		123	135	178
QUROB_78_1	Quercus robur	Russia	Kursk, provenance trial	KR	2014-12-01	2015-01-06	Tissue	buds, cambium	Yulai Yanbaev		51.9187	36.9138		123	135	178	185
QUROB_79_1	Quercus robur	Russia	Kursk, provenance trial	KR	2014-12-01	2015-01-06	Tissue	buds, cambium	Yulai Yanbaev		51.9187	36.9138		123	135	178
QUROB_80_1	Quercus robur	Russia	Kursk, provenance trial	KR	2014-12-01	2015-01-06	Tissue	buds, cambium	Yulai Yanbaev		51.9187	36.9138		123	135	178	185
QUROB_81_1	Quercus robur	Russia	Kursk, provenance trial	KR	2014-12-01	2015-01-06	Tissue	buds, cambium	Yulai Yanbaev		51.9187	36.9138		123	135	178
QUROB_82_1	Quercus robur	Russia	Kursk, provenance trial	KR	2014-12-01	2015-01-06	Tissue	buds, cambium	Yulai Yanbaev		51.9187	36.9138		123			185
QUROB_83_1	Quercus robur	Russia	Kursk, provenance trial	KR	2014-12-01	2015-01-06	Tissue	buds	Yulai Yanbaev		51.9187	36.9138		123			185
QUROB_86_1	Quercus robur	Russia	Kursk, provenance trial	KR	2014-12-01	2015-01-06	Tissue	buds, cambium	Yulai Yanbaev		51.9187	36.9138		123	135	178	185
QUROB_87_1	Quercus robur	Russia	Kursk, provenance trial	KR	2014-12-01	2015-01-06	Tissue	buds, cambium	Yulai Yanbaev		51.9187	36.9138		123	135	178	185
QUROB_90_1	Quercus robur	Russia	Kursk, provenance trial	KR	2014-12-01	2015-01-06	Tissue	buds, cambium	Yulai Yanbaev		51.9187	36.9138		123	135	178
QUROB_91_1	Quercus robur	Russia	Kursk, provenance trial	KR	2014-12-01	2015-01-06	Tissue	buds, cambium	Yulai Yanbaev		51.9187	36.9138			135	178	185
QUROB_92_1	Quercus robur	Russia	Kursk, provenance trial	KR	2014-12-01	2015-01-06	Tissue	buds, cambium	Yulai Yanbaev		51.9187	36.9138		123	135	178
QUROB_93_1	Quercus robur	Russia	Kursk, provenance trial	KR	2014-12-01	2015-01-06	Tissue	buds	Yulai Yanbaev		51.9187	36.9138		123	135	178
QUROB_94_1	Quercus robur	Russia	Kursk, provenance trial	KR	2014-12-01	2015-01-06	Tissue	buds, cambium	Yulai Yanbaev		51.9187	36.9138		123	135	178	185
QUROB_95_1	Quercus robur	Russia	Kursk, provenance trial	KR	2014-12-01	2015-01-06	Tissue	buds, cambium	Yulai Yanbaev		51.9187	36.9138		123		178	185
QUROB_97_1	Quercus robur	Russia	Tula, provenance trial	T	2014-12-01	2015-01-06	Tissue	buds, cambium	Yulai Yanbaev		53.9751	37.1518		123			185
QUROB_98_1	Quercus robur	Russia	Tula, provenance trial	T	2014-12-01	2015-01-06	Tissue	buds, cambium	Yulai Yanbaev		53.9751	37.1518		123		178	185
QUROB_99_1	Quercus robur	Russia	Tula, provenance trial	T	2014-12-01	2015-01-06	Tissue	buds, cambium	Yulai Yanbaev		53.9751	37.1518		123	135	178
QUROB_100_1	Quercus robur	Russia	Tula, provenance trial	T	2014-12-01	2015-01-06	Tissue	buds, cambium	Yulai Yanbaev		53.9751	37.1518		123		178	185
QUROB_101_1	Quercus robur	Russia	Tula, provenance trial	T	2014-12-01	2015-01-06	Tissue	buds, cambium	Yulai Yanbaev		53.9751	37.1518		123		178	185
QUROB_103_1	Quercus robur	Russia	Tula, provenance trial	T	2014-12-01	2015-01-06	Tissue	buds	Yulai Yanbaev		53.9751	37.1518		123	135	178	185
QUROB_104_1	Quercus robur	Russia	Tula, provenance trial	T	2014-12-01	2015-01-06	Tissue	buds, cambium	Yulai Yanbaev		53.9751	37.1518		123		178	185
QUROB_105_1	Quercus robur	Russia	Tula, provenance trial	T	2014-12-01	2015-01-06	Tissue	buds	Yulai Yanbaev		53.9751	37.1518		123		178	185
QUROB_106_1	Quercus robur	Russia	Tula, provenance trial	T	2014-12-01	2015-01-06	Tissue	buds, cambium	Yulai Yanbaev		53.9751	37.1518		123		178	185
QUROB_108_1	Quercus robur	Russia	Tula, provenance trial	T	2014-12-01	2015-01-06	Tissue	buds, cambium	Yulai Yanbaev		53.9751	37.1518		123		178	185
QUROB_109_1	Quercus robur	Russia	Tula, provenance trial	T	2014-12-01	2015-01-06	Tissue	buds, cambium	Yulai Yanbaev		53.9751	37.1518		123		178	185
QUROB_110_1	Quercus robur	Russia	Tula, provenance trial	T	2014-12-01	2015-01-06	Tissue	buds, cambium	Yulai Yanbaev		53.9751	37.1518		123	135	178	185
QUROB_111_1	Quercus robur	Russia	Tula, provenance trial	T	2014-12-01	2015-01-06	Tissue	buds, cambium	Yulai Yanbaev		53.9751	37.1518		123	135	178	185
QUROB_112_1	Quercus robur	Russia	Tula, provenance trial	T	2014-12-01	2015-01-06	Tissue	buds, cambium	Yulai Yanbaev		53.9751	37.1518		123	135	178	185
QUROB_114_1	Quercus robur	Russia	Tula, provenance trial	T	2014-12-01	2015-01-06	Tissue	buds	Yulai Yanbaev		53.9751	37.1518		123	135	178	185
QUROB_115_1	Quercus robur	Russia	Tula, provenance trial	T	2014-12-01	2015-01-06	Tissue	buds	Yulai Yanbaev		53.9751	37.1518		123	135	178	185
QUROB_116_1	Quercus robur	Russia	Tula, provenance trial	T	2014-12-01	2015-01-06	Tissue	buds	Yulai Yanbaev		53.9751	37.1518		123	135		185
QUROB_117_1	Quercus robur	Russia	Tula, provenance trial	T	2014-12-01	2015-01-06	Tissue	buds, cambium	Yulai Yanbaev		53.9751	37.1518		123	135	178	185
QUROB_118_1	Quercus robur	Russia	Tula, provenance trial	T	2014-12-01	2015-01-06	Tissue	buds, cambium	Yulai Yanbaev		53.9751	37.1518		123	135	178	185
QUROB_119_1	Quercus robur	Russia	Tula, provenance trial	T	2014-12-01	2015-01-06	Tissue	buds, cambium	Yulai Yanbaev		53.9751	37.1518		123	135	178	185
QUROB_121_1	Quercus robur	Russia	Tula, provenance trial	T	2014-12-01	2015-01-06	Tissue	buds, cambium	Yulai Yanbaev		53.9751	37.1518		123	135	178	185
QUROB_123_1	Quercus robur	Russia	Tula, provenance trial	T	2014-12-01	2015-01-06	Tissue	buds, cambium	Yulai Yanbaev		53.9751	37.1518		123	135	178	185
QUROB_125_1	Quercus robur	Russia	Tula, provenance trial	T	2014-12-01	2015-01-06	Tissue	buds	Yulai Yanbaev		53.9751	37.1518		123	135	178	185
QUROB_126_1	Quercus robur	Russia	Tula, provenance trial	T	2014-12-01	2015-01-06	Tissue	buds, cambium	Yulai Yanbaev		53.9751	37.1518		123	135	178	185
QUROB_127_1	Quercus robur	Russia	Tula, provenance trial	T	2014-12-01	2015-01-06	Tissue	buds, cambium	Yulai Yanbaev		53.9751	37.1518		123	135	178	185
QUROB_128_1	Quercus robur	Russia	Belgorod, provenance trial	BA	2014-12-01	2015-01-06	Tissue	buds	Yulai Yanbaev		50.6922	38.7608		123	135		185
QUROB_131_1	Quercus robur	Russia	Belgorod, provenance trial	BA	2014-12-01	2015-01-06	Tissue	buds	Yulai Yanbaev		50.6922	38.7608		123	135	178	185
QUROB_133_1	Quercus robur	Russia	Belgorod, provenance trial	BA	2014-12-01	2015-01-06	Tissue	buds, cambium	Yulai Yanbaev		50.6922	38.7608		123	135	178	185
QUROB_134_1	Quercus robur	Russia	Belgorod, provenance trial	BA	2014-12-01	2015-01-06	Tissue	buds, cambium	Yulai Yanbaev		50.6922	38.7608		123	135	178	185
QUROB_136_1	Quercus robur	Russia	Belgorod, provenance trial	BA	2014-12-01	2015-01-06	Tissue	buds, cambium	Yulai Yanbaev		50.6922	38.7608		123			185
QUROB_137_1	Quercus robur	Russia	Belgorod, provenance trial	BA	2014-12-01	2015-01-06	Tissue	buds	Yulai Yanbaev		50.6922	38.7608		123	135	178
QUROB_138_1	Quercus robur	Russia	Belgorod, provenance trial	BA	2014-12-01	2015-01-06	Tissue	buds, cambium	Yulai Yanbaev		50.6922	38.7608		123	135	178	185
QUROB_139_1	Quercus robur	Russia	Belgorod, provenance trial	BA	2014-12-01	2015-01-06	Tissue	buds	Yulai Yanbaev		50.6922	38.7608		123	135	178	185
QUROB_142_1	Quercus robur	Russia	Belgorod, provenance trial	BA	2014-12-01	2015-01-06	Tissue	buds	Yulai Yanbaev		50.6922	38.7608			135	178
QUROB_143_1	Quercus robur	Russia	Belgorod, provenance trial	BA	2014-12-01	2015-01-06	Tissue	buds	Yulai Yanbaev		50.6922	38.7608		123	135	178	185
QUROB_145_1	Quercus robur	Russia	Belgorod, provenance trial	BA	2014-12-01	2015-01-06	Tissue	buds, cambium	Yulai Yanbaev		50.6922	38.7608		123	135	178
QUROB_146_1	Quercus robur	Russia	Belgorod, provenance trial	BA	2014-12-01	2015-01-06	Tissue	buds, cambium	Yulai Yanbaev		50.6922	38.7608		123	135	178	185
QUROB_147_1	Quercus robur	Russia	Belgorod, provenance trial	BA	2014-12-01	2015-01-06	Tissue	buds	Yulai Yanbaev		50.6922	38.7608		123	135	178	185
QUROB_148_1	Quercus robur	Russia	Belgorod, provenance trial	BA	2014-12-01	2015-01-06	Tissue	buds	Yulai Yanbaev		50.6922	38.7608		123	135	178	185
QUROB_149_1	Quercus robur	Russia	Belgorod, provenance trial	BA	2014-12-01	2015-01-06	Tissue	buds	Yulai Yanbaev		50.6922	38.7608		123	135	178	185
QUROB_150_1	Quercus robur	Russia	Belgorod, provenance trial	BA	2014-12-01	2015-01-06	Tissue	buds, cambium	Yulai Yanbaev		50.6922	38.7608		123	135	178	185
QUROB_151_1	Quercus robur	Russia	Belgorod, provenance trial	BA	2014-12-01	2015-01-06	Tissue	buds, cambium	Yulai Yanbaev		50.6922	38.7608		123	135	178	185
QUROB_155_1	Quercus robur	Russia	Belgorod, provenance trial	BA	2014-12-01	2015-01-06	Tissue	buds, cambium	Yulai Yanbaev		50.6922	38.7608		123	135	178	185
QUROB_156_1	Quercus robur	Ukraine	Vinnitsa, provenance trial	VN	2014-12-01	2015-01-06	Tissue	buds, cambium	Yulai Yanbaev		49.2937	28.382		123			185
QUROB_158_1	Quercus robur	Ukraine	Vinnitsa, provenance trial	VN	2014-12-01	2015-01-06	Tissue	buds, cambium	Yulai Yanbaev		49.2937	28.382		123		178	185
QUROB_159_1	Quercus robur	Ukraine	Vinnitsa, provenance trial	VN	2014-12-01	2015-01-06	Tissue	buds, cambium	Yulai Yanbaev		49.2937	28.382		123	135		185
QUROB_160_1	Quercus robur	Ukraine	Vinnitsa, provenance trial	VN	2014-12-01	2015-01-06	Tissue	buds, cambium	Yulai Yanbaev		49.2937	28.382		123			185
QUROB_161_1	Quercus robur	Ukraine	Vinnitsa, provenance trial	VN	2014-12-01	2015-01-06	Tissue	buds, cambium	Yulai Yanbaev		49.2937	28.382		123			185
QUROB_162_1	Quercus robur	Ukraine	Vinnitsa, provenance trial	VN	2014-12-01	2015-01-06	Tissue	buds, cambium	Yulai Yanbaev		49.2937	28.382		123			185
QUROB_163_1	Quercus robur	Ukraine	Vinnitsa, provenance trial	VN	2014-12-01	2015-01-06	Tissue	buds, cambium	Yulai Yanbaev		49.2937	28.382		123			185
QUROB_165_1	Quercus robur	Ukraine	Vinnitsa, provenance trial	VN	2014-12-01	2015-01-06	Tissue	cambium	Yulai Yanbaev		49.2937	28.382		123			185
QUROB_166_1	Quercus robur	Ukraine	Vinnitsa, provenance trial	VN	2014-12-01	2015-01-06	Tissue	buds	Yulai Yanbaev		49.2937	28.382		123		178	185
QUROB_167_1	Quercus robur	Ukraine	Vinnitsa, provenance trial	VN	2014-12-01	2015-01-06	Tissue	buds, cambium	Yulai Yanbaev		49.2937	28.382		123			185
QUROB_170_1	Quercus robur	Ukraine	Vinnitsa, provenance trial	VN	2014-12-01	2015-01-06	Tissue	buds, cambium	Yulai Yanbaev		49.2937	28.382		123	135		185
QUROB_171_1	Quercus robur	Ukraine	Vinnitsa, provenance trial	VN	2014-12-01	2015-01-06	Tissue	buds, cambium	Yulai Yanbaev		49.2937	28.382		123			185
QUROB_173_1	Quercus robur	Ukraine	Vinnitsa, provenance trial	VN	2014-12-01	2015-01-06	Tissue	buds, cambium	Yulai Yanbaev		49.2937	28.382		123		178	185
QUROB_174_1	Quercus robur	Ukraine	Vinnitsa, provenance trial	VN	2014-12-01	2015-01-06	Tissue	buds, cambium	Yulai Yanbaev		49.2937	28.382		123		178
QUROB_175_1	Quercus robur	Ukraine	Vinnitsa, provenance trial	VN	2014-12-01	2015-01-06	Tissue	buds, cambium	Yulai Yanbaev		49.2937	28.382		123	135		185
QUROB_176_1	Quercus robur	Ukraine	Vinnitsa, provenance trial	VN	2014-12-01	2015-01-06	Tissue	buds, cambium	Yulai Yanbaev		49.2937	28.382		123		178
QUROB_177_1	Quercus robur	Ukraine	Vinnitsa, provenance trial	VN	2014-12-01	2015-01-06	Tissue	buds	Yulai Yanbaev		49.2937	28.382		123		178	185
QUROB_178_1	Quercus robur	Ukraine	Vinnitsa, provenance trial	VN	2014-12-01	2015-01-06	Tissue	buds	Yulai Yanbaev		49.2937	28.382		123		178	185
QUROB_179_1	Quercus robur	Ukraine	Vinnitsa, provenance trial	VN	2014-12-01	2015-01-06	Tissue	buds, cambium	Yulai Yanbaev		49.2937	28.382		123	135	178	185
QUROB_180_1	Quercus robur	Ukraine	Vinnitsa, provenance trial	VN	2014-12-01	2015-01-06	Tissue	buds	Yulai Yanbaev		49.2937	28.382		123	135	178
QUROB_181_1	Quercus robur	Ukraine	Vinnitsa, provenance trial	VN	2014-12-01	2015-01-06	Tissue	buds	Yulai Yanbaev		49.2937	28.382		123	135	178	185
QUROB_182_1	Quercus robur	Ukraine	Vinnitsa, provenance trial	VN	2014-12-01	2015-01-06	Tissue	buds, cambium	Yulai Yanbaev		49.2937	28.382		123		178	185
QUROB_183_1	Quercus robur	Ukraine	Vinnitsa, provenance trial	VN	2014-12-01	2015-01-06	Tissue	buds, cambium	Yulai Yanbaev		49.2937	28.382		123	135	178	185
QUROB_185_1	Quercus robur	Ukraine	Rovno, provenance trial	RK	2014-12-01	2015-01-06	Tissue	buds, cambium	Yulai Yanbaev		50.9271	26.4714		123	135	178
QUROB_187_1	Quercus robur	Ukraine	Rovno, provenance trial	RK	2014-12-01	2015-01-06	Tissue	buds	Yulai Yanbaev		50.9271	26.4714		123	135	178	185
QUROB_188_1	Quercus robur	Ukraine	Rovno, provenance trial	RK	2014-12-01	2015-01-06	Tissue	buds	Yulai Yanbaev		50.9271	26.4714		123	135		185
QUROB_189_1	Quercus robur	Ukraine	Rovno, provenance trial	RK	2014-12-01	2015-01-06	Tissue	cambium	Yulai Yanbaev		50.9271	26.4714			135	178
QUROB_190_1	Quercus robur	Ukraine	Rovno, provenance trial	RK	2014-12-01	2015-01-06	Tissue	buds	Yulai Yanbaev		50.9271	26.4714		123	135	178	185
QUROB_191_1	Quercus robur	Ukraine	Rovno, provenance trial	RK	2014-12-01	2015-01-06	Tissue	buds, cambium	Yulai Yanbaev		50.9271	26.4714		123	135	178
QUROB_192_1	Quercus robur	Ukraine	Rovno, provenance trial	RK	2014-12-01	2015-01-06	Tissue	buds, cambium	Yulai Yanbaev		50.9271	26.4714		123	135	178
QUROB_194_1	Quercus robur	Ukraine	Rovno, provenance trial	RK	2014-12-01	2015-01-06	Tissue	buds, cambium	Yulai Yanbaev		50.9271	26.4714		123	135	178	185
QUROB_195_1	Quercus robur	Ukraine	Rovno, provenance trial	RK	2014-12-01	2015-01-06	Tissue	buds, cambium	Yulai Yanbaev		50.9271	26.4714		123	135	178	185
QUROB_196_1	Quercus robur	Ukraine	Rovno, provenance trial	RK	2014-12-01	2015-01-06	Tissue	buds, cambium	Yulai Yanbaev		50.9271	26.4714		123	135	178	185
QUROB_197_1	Quercus robur	Ukraine	Rovno, provenance trial	RK	2014-12-01	2015-01-06	Tissue	buds, cambium	Yulai Yanbaev		50.9271	26.4714		123	135	178
QUROB_198_1	Quercus robur	Ukraine	Rovno, provenance trial	RK	2014-12-01	2015-01-06	Tissue	buds, cambium	Yulai Yanbaev		50.9271	26.4714		123	135	178
QUROB_199_1	Quercus robur	Ukraine	Rovno, provenance trial	RK	2014-12-01	2015-01-06	Tissue	buds, cambium	Yulai Yanbaev		50.9271	26.4714			135	178
QUROB_200_1	Quercus robur	Ukraine	Rovno, provenance trial	RK	2014-12-01	2015-01-06	Tissue	buds	Yulai Yanbaev		50.9271	26.4714		123	135	178
QUROB_201_1	Quercus robur	Ukraine	Rovno, provenance trial	RK	2014-12-01	2015-01-06	Tissue	buds, cambium	Yulai Yanbaev		50.9271	26.4714		123	135	178
QUROB_202_1	Quercus robur	Ukraine	Rovno, provenance trial	RK	2014-12-01	2015-01-06	Tissue	buds, cambium	Yulai Yanbaev		50.9271	26.4714		123	135	178
QUROB_203_1	Quercus robur	Ukraine	Rovno, provenance trial	RK	2014-12-01	2015-01-06	Tissue	buds, cambium	Yulai Yanbaev		50.9271	26.4714		123	135	178
QUROB_204_1	Quercus robur	Ukraine	Rovno, provenance trial	RK	2014-12-01	2015-01-06	Tissue	buds, cambium	Yulai Yanbaev		50.9271	26.4714		123			185
QUROB_205_1	Quercus robur	Ukraine	Rovno, provenance trial	RK	2014-12-01	2015-01-06	Tissue	buds, cambium	Yulai Yanbaev		50.9271	26.4714		123		178	185
QUROB_206_1	Quercus robur	Ukraine	Rovno, provenance trial	RK	2014-12-01	2015-01-06	Tissue	buds, cambium	Yulai Yanbaev		50.9271	26.4714		123			185
QUROB_207_1	Quercus robur	Ukraine	Rovno, provenance trial	RK	2014-12-01	2015-01-06	Tissue	buds, cambium	Yulai Yanbaev		50.9271	26.4714		123			185
QUROB_208_1	Quercus robur	Ukraine	Rovno, provenance trial	RK	2014-12-01	2015-01-06	Tissue	buds, cambium	Yulai Yanbaev		50.9271	26.4714		123			185
QUROB_209_1	Quercus robur	Ukraine	Rovno, provenance trial	RK	2014-12-01	2015-01-06	Tissue	buds, cambium	Yulai Yanbaev		50.9271	26.4714		123			185
QUROB_210_1	Quercus robur	Ukraine	Rovno, provenance trial	RK	2014-12-01	2015-01-06	Tissue	buds, cambium	Yulai Yanbaev		50.9271	26.4714		123			185
QUROB_211_1	Quercus robur	Ukraine	Rovno, provenance trial	RK	2014-12-01	2015-01-06	Tissue	buds, cambium	Yulai Yanbaev		50.9271	26.4714		123			185
QUROB_212_1	Quercus robur	Ukraine	Rovno, provenance trial	RK	2014-12-01	2015-01-06	Tissue	buds, cambium	Yulai Yanbaev		50.9271	26.4714		123			185
QUROB_213_1	Quercus robur	Ukraine	Rovno, provenance trial	RK	2014-12-01	2015-01-06	Tissue	buds, cambium	Yulai Yanbaev		50.9271	26.4714		123		178	185
QUROB_214_1	Quercus robur	Ukraine	Rovno, provenance trial	RK	2014-12-01	2015-01-06	Tissue	buds	Yulai Yanbaev		50.9271	26.4714		123		178	185
QUROB_215_1	Quercus robur	Ukraine	Rovno, provenance trial	RK	2014-12-01	2015-01-06	Tissue	buds, cambium	Yulai Yanbaev		50.9271	26.4714		123		178	185
QUROB_216_1	Quercus robur	Belarus	Grodno, provenance trial	GR	2014-12-01	2015-01-06	Tissue	buds	Yulai Yanbaev		53.1382	24.5166		123		178	185
QUROB_217_1	Quercus robur	Belarus	Grodno, provenance trial	GR	2014-12-01	2015-01-06	Tissue	buds, cambium	Yulai Yanbaev		53.1382	24.5166		123			185
QUROB_218_1	Quercus robur	Belarus	Grodno, provenance trial	GR	2014-12-01	2015-01-06	Tissue	buds, cambium	Yulai Yanbaev		53.1382	24.5166		123		178	185
QUROB_220_1	Quercus robur	Belarus	Grodno, provenance trial	GR	2014-12-01	2015-01-06	Tissue	buds	Yulai Yanbaev		53.1382	24.5166		123		178	185
QUROB_221_1	Quercus robur	Belarus	Grodno, provenance trial	GR	2014-12-01	2015-01-06	Tissue	buds	Yulai Yanbaev		53.1382	24.5166		123		178	185
QUROB_222_1	Quercus robur	Belarus	Grodno, provenance trial	GR	2014-12-01	2015-01-06	Tissue	buds	Yulai Yanbaev		53.1382	24.5166		123		178	185
QUROB_238_1	Quercus robur	Belarus	Grodno, provenance trial	GR	2014-12-01	2015-01-06	Tissue	cambium	Yulai Yanbaev		53.1382	24.5166			135	178
QUROB_240_1	Quercus robur	Belarus	Grodno, provenance trial	GR	2014-12-01	2015-01-06	Tissue	buds, cambium	Yulai Yanbaev		53.1382	24.5166		123	135	178
QUROB_243_1	Quercus robur	Belarus	Grodno, provenance trial	GR	2014-12-01	2015-01-06	Tissue	buds	Yulai Yanbaev		53.1382	24.5166		123	135	178
QUROB_244_1	Quercus robur	Belarus	Grodno, provenance trial	GR	2014-12-01	2015-01-06	Tissue	buds, cambium	Yulai Yanbaev		53.1382	24.5166			135	178
QUROB_245_1	Quercus robur	Belarus	Grodno, provenance trial	GR	2014-12-01	2015-01-06	Tissue	buds	Yulai Yanbaev		53.1382	24.5166		123	135	178
QUROB_247_1	Quercus robur	Belarus	Grodno, provenance trial	GR	2014-12-01	2015-01-06	Tissue	cambium	Yulai Yanbaev		53.1382	24.5166			135	178
QUROB_250_1	Quercus robur	Belarus	Mogilev, provenance trial	MG	2014-12-01	2015-01-06	Tissue	buds, cambium	Yulai Yanbaev		53.3287	28.6178		123	135	178	185
QUROB_251_1	Quercus robur	Belarus	Mogilev, provenance trial	MG	2014-12-01	2015-01-06	Tissue	buds	Yulai Yanbaev		53.3287	28.6178		123	135	178
QUROB_252_1	Quercus robur	Belarus	Mogilev, provenance trial	MG	2014-12-01	2015-01-06	Tissue	buds, cambium	Yulai Yanbaev		53.3287	28.6178		123	135	178	185
QUROB_253_1	Quercus robur	Belarus	Mogilev, provenance trial	MG	2014-12-01	2015-01-06	Tissue	buds	Yulai Yanbaev		53.3287	28.6178		123	135	178	185
QUROB_254_1	Quercus robur	Belarus	Mogilev, provenance trial	MG	2014-12-01	2015-01-06	Tissue	buds, cambium	Yulai Yanbaev		53.3287	28.6178		123	135	178
QUROB_255_1	Quercus robur	Belarus	Mogilev, provenance trial	MG	2014-12-01	2015-01-06	Tissue	buds, cambium	Yulai Yanbaev		53.3287	28.6178		123	135	178	185
QUROB_256_1	Quercus robur	Belarus	Mogilev, provenance trial	MG	2014-12-01	2015-01-06	Tissue	buds, cambium	Yulai Yanbaev		53.3287	28.6178		123	135	178	185
QUROB_257_1	Quercus robur	Belarus	Mogilev, provenance trial	MG	2014-12-01	2015-01-06	Tissue	buds, cambium	Yulai Yanbaev		53.3287	28.6178		123	135	178	185
QUROB_258_1	Quercus robur	Belarus	Mogilev, provenance trial	MG	2014-12-01	2015-01-06	Tissue	buds, cambium	Yulai Yanbaev		53.3287	28.6178		123	135	178	185
QUROB_259_1	Quercus robur	Belarus	Mogilev, provenance trial	MG	2014-12-01	2015-01-06	Tissue	buds, cambium	Yulai Yanbaev		53.3287	28.6178		123	135	178
QUROB_261_1	Quercus robur	Belarus	Mogilev, provenance trial	MG	2014-12-01	2015-01-06	Tissue	buds	Yulai Yanbaev		53.3287	28.6178		123	135	178	185
QUROB_262_1	Quercus robur	Belarus	Mogilev, provenance trial	MG	2014-12-01	2015-01-06	Tissue	buds, cambium	Yulai Yanbaev		53.3287	28.6178		123	135	178	185
QUROB_263_1	Quercus robur	Belarus	Mogilev, provenance trial	MG	2014-12-01	2015-01-06	Tissue	buds, cambium	Yulai Yanbaev		53.3287	28.6178		123	135	178	185
QUROB_264_1	Quercus robur	Belarus	Mogilev, provenance trial	MG	2014-12-01	2015-01-06	Tissue	buds, cambium	Yulai Yanbaev		53.3287	28.6178		123	135	178	185
QUROB_267_1	Quercus robur	Belarus	Mogilev, provenance trial	MG	2014-12-01	2015-01-06	Tissue	buds, cambium	Yulai Yanbaev		53.3287	28.6178		123	135	178	185
QUROB_268_1	Quercus robur	Belarus	Mogilev, provenance trial	MG	2014-12-01	2015-01-06	Tissue	buds, cambium	Yulai Yanbaev		53.3287	28.6178		123	135	178	185
QUROB_269_1	Quercus robur	Belarus	Mogilev, provenance trial	MG	2014-12-01	2015-01-06	Tissue	buds, cambium	Yulai Yanbaev		53.3287	28.6178		123	135	178	185
QUROB_271_1	Quercus robur	Belarus	Mogilev, provenance trial	MG	2014-12-01	2015-01-06	Tissue	buds, cambium	Yulai Yanbaev		53.3287	28.6178		123	135	178	185
QUROB_272_1	Quercus robur	Belarus	Mogilev, provenance trial	MG	2014-12-01	2015-01-06	Tissue	buds, cambium	Yulai Yanbaev		53.3287	28.6178		123	135	178	185
QUROB_273_1	Quercus robur	Belarus	Mogilev, provenance trial	MG	2014-12-01	2015-01-06	Tissue	buds, cambium	Yulai Yanbaev		53.3287	28.6178		123	135	178	185
QUROB_274_1	Quercus robur	Belarus	Mogilev, provenance trial	MG	2014-12-01	2015-01-06	Tissue	buds, cambium	Yulai Yanbaev		53.3287	28.6178		123	135	178	185
QUROB_275_1	Quercus robur	Belarus	Mogilev, provenance trial	MG	2014-12-01	2015-01-06	Tissue	buds, cambium	Yulai Yanbaev		53.3287	28.6178		123	135	178	185
QUROB_276_1	Quercus robur	Belarus	Mogilev, provenance trial	MG	2014-12-01	2015-01-06	Tissue	buds, cambium	Yulai Yanbaev		53.3287	28.6178		123	135	178	185
QUROB_277_1	Quercus robur	Belarus	Mogilev, provenance trial	MG	2014-12-01	2015-01-06	Tissue	buds, cambium	Yulai Yanbaev		53.3287	28.6178		123	135	178	185
QUROB_278_1	Quercus robur	Belarus	Mogilev, provenance trial	MG	2014-12-01	2015-01-06	Tissue	buds, cambium	Yulai Yanbaev		53.3287	28.6178		123	135	178	185
QUROB_279_1	Quercus robur	Belarus	Mogilev, provenance trial	MG	2014-12-01	2015-01-06	Tissue	buds, cambium	Yulai Yanbaev		53.3287	28.6178		123	135	178	185
QUROB_280_1	Quercus robur	Belarus	Mogilev, provenance trial	MG	2014-12-01	2015-01-06	Tissue	buds, cambium	Yulai Yanbaev		53.3287	28.6178		123	135	178	185
QUROB_281_1	Quercus robur	Russia		Dmd	2014-12-01	2015-01-06	Tissue	buds, cambium	Yulai Yanbaev		55.429	37.918		123	135	178	185
QUROB_282_1	Quercus robur	Russia		Dmd	2014-12-01	2015-01-06	Tissue	buds, cambium	Yulai Yanbaev		55.429	37.918		123	135	178	185
QUROB_283_1	Quercus robur	Russia		Dmd	2014-12-01	2015-01-06	Tissue	buds	Yulai Yanbaev		55.429	37.918		123		178	185
QUROB_284_1	Quercus robur	Russia		Dmd	2014-12-01	2015-01-06	Tissue	buds	Yulai Yanbaev		55.429	37.918		123		178	185
QUROB_285_1	Quercus robur	Russia		Dmd	2014-12-01	2015-01-06	Tissue	buds, cambium	Yulai Yanbaev		55.429	37.918		123	135	178
QUROB_286_1	Quercus robur	Russia		Dmd	2014-12-01	2015-01-06	Tissue	buds, cambium	Yulai Yanbaev		55.429	37.918		123	135	178
QUROB_287_1	Quercus robur	Russia		Dmd	2014-12-01	2015-01-06	Tissue	buds, cambium	Yulai Yanbaev		55.429	37.918		123	135	178
QUROB_288_1	Quercus robur	Russia		Dmd	2014-12-01	2015-01-06	Tissue	buds	Yulai Yanbaev		55.429	37.918		123	135	178
QUROB_289_1	Quercus robur	Russia		Dmd	2014-12-01	2015-01-06	Tissue	buds, cambium	Yulai Yanbaev		55.429	37.918		123	135	178
QUROB_290_1	Quercus robur	Russia		Dmd	2014-12-01	2015-01-06	Tissue	buds	Yulai Yanbaev		55.429	37.918		123	135	178
QUROB_291_1	Quercus robur	Russia		Dmd	2014-12-01	2015-01-06	Tissue	buds, cambium	Yulai Yanbaev		55.429	37.918		123	135	178
QUROB_292_1	Quercus robur	Russia		Dmd	2014-12-01	2015-01-06	Tissue	buds, cambium	Yulai Yanbaev		55.429	37.918		123	135	178
QUROB_295_1	Quercus robur	Russia		Dmd	2014-12-01	2015-01-06	Tissue	buds	Yulai Yanbaev		55.429	37.918		123	135	178
QUROB_296_1	Quercus robur	Russia		Dmd	2014-12-01	2015-01-06	Tissue	buds, cambium	Yulai Yanbaev		55.429	37.918			135	178
QUROB_297_1	Quercus robur	Russia		Dmd	2014-12-01	2015-01-06	Tissue	buds, cambium	Yulai Yanbaev		55.429	37.918		123	135	178
QUROB_298_1	Quercus robur	Russia		Dmd	2014-12-01	2015-01-06	Tissue	buds	Yulai Yanbaev		55.429	37.918		123	135	178
QUROB_299_1	Quercus robur	Russia		Dmd	2014-12-01	2015-01-06	Tissue	buds, cambium	Yulai Yanbaev		55.429	37.918		123	135	178
QUROB_300_1	Quercus robur	Russia		Dmd	2014-12-01	2015-01-06	Tissue	buds	Yulai Yanbaev		55.429	37.918		123	135	178
QUROB_301_1	Quercus robur	Russia		Dmd	2014-12-01	2015-01-06	Tissue	buds	Yulai Yanbaev		55.429	37.918		123	135	178
QUROB_302_1	Quercus robur	Russia		Dmd	2014-12-01	2015-01-06	Tissue	buds	Yulai Yanbaev		55.429	37.918		123	135	178
QUROB_303_1	Quercus robur	Russia		Dmd	2014-12-01	2015-01-06	Tissue	buds	Yulai Yanbaev		55.429	37.918		123	135	178
QUROB_304_1	Quercus robur	Russia		Dmd	2014-12-01	2015-01-06	Tissue	buds	Yulai Yanbaev		55.429	37.918		123	135	178
QUROB_305_1	Quercus robur	Russia		Dmd	2014-12-01	2015-01-06	Tissue	buds, cambium	Yulai Yanbaev		55.429	37.918		123	135	178	185
QUROB_306_1	Quercus robur	Russia		Dmd	2014-12-01	2015-01-06	Tissue	buds, cambium	Yulai Yanbaev		55.429	37.918		123	135	178
QUROB_307_1	Quercus robur	Russia		Dmd	2014-12-01	2015-01-06	Tissue	buds, cambium	Yulai Yanbaev		55.429	37.918		123	135	178
QUROB_308_1	Quercus robur	Russia		Dmd	2014-12-01	2015-01-06	Tissue	buds	Yulai Yanbaev		55.429	37.918		123	135	178
QUROB_309_1	Quercus robur	Russia		Dmd	2014-12-01	2015-01-06	Tissue	buds, cambium	Yulai Yanbaev		55.429	37.918		123	135	178
QUROB_310_1	Quercus robur	Russia		Dmd	2014-12-01	2015-01-06	Tissue	buds, cambium	Yulai Yanbaev		55.429	37.918		123	135	178
QUROB_311_1	Quercus robur	Russia		Dmd	2014-12-01	2015-01-06	Tissue	buds, cambium	Yulai Yanbaev		55.429	37.918		123	135	178	185
QUROB_312_1	Quercus robur	Russia		Dmd	2014-12-01	2015-01-06	Tissue	buds, cambium	Yulai Yanbaev		55.429	37.918		123	135	178
QUROB_316_1	Quercus robur	Russia		37D	2014-12-01	2015-01-06	Tissue	buds	Yulai Yanbaev		54.2669	53.3346		123	135	178	185
QUROB_318_1	Quercus robur	Russia		37D	2014-12-01	2015-01-06	Tissue	buds	Yulai Yanbaev		54.2669	53.3346		123	135	178	185
QUROB_319_1	Quercus robur	Russia		37D	2014-12-01	2015-01-06	Tissue	buds	Yulai Yanbaev		54.2669	53.3346		123	135	178	185
QUROB_320_1	Quercus robur	Russia		37D	2014-12-01	2015-01-06	Tissue	buds, cambium	Yulai Yanbaev		54.2669	53.3346		123	135	178	185
QUROB_322_1	Quercus robur	Russia		37D	2014-12-01	2015-01-06	Tissue	buds, cambium	Yulai Yanbaev		54.2669	53.3346		123	135	178	185
QUROB_323_1	Quercus robur	Russia		37D	2014-12-01	2015-01-06	Tissue	buds, cambium	Yulai Yanbaev		54.2669	53.3346		123	135	178	185
QUROB_324_1	Quercus robur	Russia		37D	2014-12-01	2015-01-06	Tissue	buds	Yulai Yanbaev		54.2669	53.3346		123	135	178	185
QUROB_326_1	Quercus robur	Russia		37D	2014-12-01	2015-01-06	Tissue	buds, cambium	Yulai Yanbaev		54.2669	53.3346		123	135	178	185
QUROB_327_1	Quercus robur	Russia		37D	2014-12-01	2015-01-06	Tissue	buds, cambium	Yulai Yanbaev		54.2669	53.3346		123	135	178	185
QUROB_328_1	Quercus robur	Russia		37D	2014-12-01	2015-01-06	Tissue	buds	Yulai Yanbaev		54.2669	53.3346		123	135	178	185
QUROB_329_1	Quercus robur	Russia		37D	2014-12-01	2015-01-06	Tissue	buds	Yulai Yanbaev		54.2669	53.3346		123	135	178	185
QUROB_332_1	Quercus robur	Russia		37D	2014-12-01	2015-01-06	Tissue	buds, cambium	Yulai Yanbaev		54.2669	53.3346		123	135	178	185
QUROB_333_1	Quercus robur	Russia		37D	2014-12-01	2015-01-06	Tissue	buds, cambium	Yulai Yanbaev		54.2669	53.3346		123	135	178	185
QUROB_335_1	Quercus robur	Russia		37D	2014-12-01	2015-01-06	Tissue	buds, cambium	Yulai Yanbaev		54.2669	53.3346		123	135	178	185
QUROB_337_1	Quercus robur	Russia		37D	2014-12-01	2015-01-06	Tissue	buds, cambium	Yulai Yanbaev		54.2669	53.3346		123	135	178	185
QUROB_338_1	Quercus robur	Russia		37D	2014-12-01	2015-01-06	Tissue	buds, cambium	Yulai Yanbaev		54.2669	53.3346		123	135	178	185
QUROB_339_1	Quercus robur	Russia		37D	2014-12-01	2015-01-06	Tissue	buds	Yulai Yanbaev		54.2669	53.3346		123	135	178	185
QUROB_340_1	Quercus robur	Russia		37D	2014-12-01	2015-01-06	Tissue	buds	Yulai Yanbaev		54.2669	53.3346		123	135	178	185
QUROB_341_1	Quercus robur	Russia		37D	2014-12-01	2015-01-06	Tissue	buds	Yulai Yanbaev		54.2669	53.3346		123	135	178	185
QUROB_342_1	Quercus robur	Russia		37D	2014-12-01	2015-01-06	Tissue	buds	Yulai Yanbaev		54.2669	53.3346		123	135	178	185
QUROB_343_1	Quercus robur	Russia		37D	2014-12-01	2015-01-06	Tissue	buds, cambium	Yulai Yanbaev		54.2669	53.3346		123	135	178	185
QUROB_344_1	Quercus robur	Russia		37D	2014-12-01	2015-01-06	Tissue	buds	Yulai Yanbaev		54.2669	53.3346		123	135	178	185
QUROB_345_1	Quercus robur	Russia		37D	2014-12-01	2015-01-06	Tissue	buds, cambium	Yulai Yanbaev		54.2669	53.3346		123	135	178	185
QUROB_346_1	Quercus robur	Russia		37D	2014-12-01	2015-01-06	Tissue	buds	Yulai Yanbaev		54.2669	53.3346		123	135	178	185
QUROB_347_1	Quercus robur	Russia		37D	2014-12-01	2015-01-06	Tissue	buds, cambium	Yulai Yanbaev		54.2669	53.3346		123	135	178	185
QUROB_351_1	Quercus robur	Russia		39D	2014-12-01	2015-01-06	Tissue	buds, cambium	Yulai Yanbaev		53.2984	50.0548		123	135	178	185
QUROB_352_1	Quercus robur	Russia		39D	2014-12-01	2015-01-06	Tissue	buds, cambium	Yulai Yanbaev		53.2984	50.0548		123	135	178	185
QUROB_353_1	Quercus robur	Russia		39D	2014-12-01	2015-01-06	Tissue	buds	Yulai Yanbaev		53.2984	50.0548		123	135	178	185
QUROB_355_1	Quercus robur	Russia		39D	2014-12-01	2015-01-06	Tissue	buds	Yulai Yanbaev		53.2984	50.0548		123	135	178	185
QUROB_356_1	Quercus robur	Russia		39D	2014-12-01	2015-01-06	Tissue	buds, cambium	Yulai Yanbaev		53.2984	50.0548		123	135	178	185
QUROB_357_1	Quercus robur	Russia		39D	2014-12-01	2015-01-06	Tissue	buds	Yulai Yanbaev		53.2984	50.0548		123	135	178	185
QUROB_358_1	Quercus robur	Russia		39D	2014-12-01	2015-01-06	Tissue	buds, cambium	Yulai Yanbaev		53.2984	50.0548		123	135	178
QUROB_359_1	Quercus robur	Russia		39D	2014-12-01	2015-01-06	Tissue	buds	Yulai Yanbaev		53.2984	50.0548		123	135	178
QUROB_363_1	Quercus robur	Russia		39D	2014-12-01	2015-01-06	Tissue	cambium	Yulai Yanbaev		53.2984	50.0548		123	135	178	185
QUROB_364_1	Quercus robur	Russia		39D	2014-12-01	2015-01-06	Tissue	buds	Yulai Yanbaev		53.2984	50.0548		123	135	178
QUROB_365_1	Quercus robur	Russia		39D	2014-12-01	2015-01-06	Tissue	cambium	Yulai Yanbaev		53.2984	50.0548		123			185
QUROB_366_1	Quercus robur	Russia		39D	2014-12-01	2015-01-06	Tissue	buds, cambium	Yulai Yanbaev		53.2984	50.0548		123	135	178	185
QUROB_367_1	Quercus robur	Russia		39D	2014-12-01	2015-01-06	Tissue	buds, cambium	Yulai Yanbaev		53.2984	50.0548		123	135	178	185
QUROB_369_1	Quercus robur	Russia		39D	2014-12-01	2015-01-06	Tissue	buds	Yulai Yanbaev		53.2984	50.0548		123	135	178	185
QUROB_370_1	Quercus robur	Russia		39D	2014-12-01	2015-01-06	Tissue	buds	Yulai Yanbaev		53.2984	50.0548		123	135	178	185
QUROB_371_1	Quercus robur	Russia		39D	2014-12-01	2015-01-06	Tissue	buds	Yulai Yanbaev		53.2984	50.0548		123	135	178	185
QUROB_372_1	Quercus robur	Russia		39D	2014-12-01	2015-01-06	Tissue	buds	Yulai Yanbaev		53.2984	50.0548		123	135	178	185
QUROB_373_1	Quercus robur	Russia		39D	2014-12-01	2015-01-06	Tissue	buds	Yulai Yanbaev		53.2984	50.0548		123	135	178	185
QUROB_374_1	Quercus robur	Russia		39D	2014-12-01	2015-01-06	Tissue	buds	Yulai Yanbaev		53.2984	50.0548		123	135	178	185
QUROB_375_1	Quercus robur	Russia		39D	2014-12-01	2015-01-06	Tissue	buds	Yulai Yanbaev		53.2984	50.0548		123	135	178	185
QUROB_376_1	Quercus robur	Russia		39D	2014-12-01	2015-01-06	Tissue	buds	Yulai Yanbaev		53.2984	50.0548		123	135	178	185
QUROB_380_1	Quercus robur	Russia		41D	2014-12-01	2015-01-06	Tissue	buds, cambium	Yulai Yanbaev		52.1644	47.5581		123	135	178	185
QUROB_381_1	Quercus robur	Russia		41D	2014-12-01	2015-01-06	Tissue	buds, cambium	Yulai Yanbaev		52.1644	47.5581		123	135	178	185
QUROB_382_1	Quercus robur	Russia		41D	2014-12-01	2015-01-06	Tissue	buds	Yulai Yanbaev		52.1644	47.5581		123	135	178	185
QUROB_383_1	Quercus robur	Russia		41D	2014-12-01	2015-01-06	Tissue	buds, cambium	Yulai Yanbaev		52.1644	47.5581		123		178
QUROB_387_1	Quercus robur	Russia		41D	2014-12-01	2015-01-06	Tissue	buds, cambium	Yulai Yanbaev		52.1644	47.5581		123	135	178	185
QUROB_388_1	Quercus robur	Russia		41D	2014-12-01	2015-01-06	Tissue	buds	Yulai Yanbaev		52.1644	47.5581		123	135	178	185
QUROB_389_1	Quercus robur	Russia		41D	2014-12-01	2015-01-06	Tissue	buds	Yulai Yanbaev		52.1644	47.5581		123	135	178	185
QUROB_390_1	Quercus robur	Russia		41D	2014-12-01	2015-01-06	Tissue	buds, cambium	Yulai Yanbaev		52.1644	47.5581		123	135	178	185
QUROB_391_1	Quercus robur	Russia		41D	2014-12-01	2015-01-06	Tissue	buds	Yulai Yanbaev		52.1644	47.5581		123	135	178	185
QUROB_393_1	Quercus robur	Russia		41D	2014-12-01	2015-01-06	Tissue	buds, cambium	Yulai Yanbaev		52.1644	47.5581		123	135	178	185
QUROB_395_1	Quercus robur	Russia		41D	2014-12-01	2015-01-06	Tissue	cambium	Yulai Yanbaev		52.1644	47.5581		123	135	178	185
QUROB_396_1	Quercus robur	Russia		41D	2014-12-01	2015-01-06	Tissue	buds	Yulai Yanbaev		52.1644	47.5581		123	135	178	185
QUROB_397_1	Quercus robur	Russia		41D	2014-12-01	2015-01-06	Tissue	buds, cambium	Yulai Yanbaev		52.1644	47.5581		123	135	178	185
QUROB_398_1	Quercus robur	Russia		41D	2014-12-01	2015-01-06	Tissue	buds	Yulai Yanbaev		52.1644	47.5581		123	135	178	185
QUROB_399_1	Quercus robur	Russia		41D	2014-12-01	2015-01-06	Tissue	buds	Yulai Yanbaev		52.1644	47.5581		123	135	178	185
QUROB_401_1	Quercus robur	Russia		41D	2014-12-01	2015-01-06	Tissue	buds, cambium	Yulai Yanbaev		52.1644	47.5581		123	135	178	185
QUROB_402_1	Quercus robur	Russia		41D	2014-12-01	2015-01-06	Tissue	buds, cambium	Yulai Yanbaev		52.1644	47.5581		123	135	178	185
QUROB_403_1	Quercus robur	Russia		41D	2014-12-01	2015-01-06	Tissue	buds, cambium	Yulai Yanbaev		52.1644	47.5581		123	135	178	185
QUROB_405_1	Quercus robur	Russia		41D	2014-12-01	2015-01-06	Tissue	buds, cambium	Yulai Yanbaev		52.1644	47.5581		123	135	178	185
QUROB_406_1	Quercus robur	Russia		41D	2014-12-01	2015-01-06	Tissue	cambium	Yulai Yanbaev		52.1644	47.5581		123	135	178	185
QUROB_407_1	Quercus robur	Russia		41D	2014-12-01	2015-01-06	Tissue	buds, cambium	Yulai Yanbaev		52.1644	47.5581		123	135	178	185
QUROB_410_1	Quercus robur	Russia		41D	2014-12-01	2015-01-06	Tissue	buds, cambium	Yulai Yanbaev		52.1644	47.5581		123	135	178	185
QUROB_411_1	Quercus robur	Russia		43D	2014-12-01	2015-01-06	Tissue	buds, cambium	Yulai Yanbaev		51.225	42.2949		123	135	178	185
QUROB_412_1	Quercus robur	Russia		43D	2014-12-01	2015-01-06	Tissue	buds, cambium	Yulai Yanbaev		51.225	42.2949		123	135	178
QUROB_413_1	Quercus robur	Russia		43D	2014-12-01	2015-01-06	Tissue	buds, cambium	Yulai Yanbaev		51.225	42.2949		123	135	178
QUROB_415_1	Quercus robur	Russia		43D	2014-12-01	2015-01-06	Tissue	buds	Yulai Yanbaev		51.225	42.2949		123	135	178
QUROB_416_1	Quercus robur	Russia		43D	2014-12-01	2015-01-06	Tissue	buds	Yulai Yanbaev		51.225	42.2949		123	135	178
QUROB_417_1	Quercus robur	Russia		43D	2014-12-01	2015-01-06	Tissue	buds	Yulai Yanbaev		51.225	42.2949		123	135	178
QUROB_418_1	Quercus robur	Russia		43D	2014-12-01	2015-01-06	Tissue	buds, cambium	Yulai Yanbaev		51.225	42.2949		123	135	178
QUROB_419_1	Quercus robur	Russia		43D	2014-12-01	2015-01-06	Tissue	buds, cambium	Yulai Yanbaev		51.225	42.2949		123	135	178
QUROB_420_1	Quercus robur	Russia		43D	2014-12-01	2015-01-06	Tissue	buds, cambium	Yulai Yanbaev		51.225	42.2949		123	135	178
QUROB_421_1	Quercus robur	Russia		43D	2014-12-01	2015-01-06	Tissue	buds, cambium	Yulai Yanbaev		51.225	42.2949		123	135	178
QUROB_422_1	Quercus robur	Russia		43D	2014-12-01	2015-01-06	Tissue	buds, cambium	Yulai Yanbaev		51.225	42.2949		123	135	178
QUROB_423_1	Quercus robur	Russia		43D	2014-12-01	2015-01-06	Tissue	buds, cambium	Yulai Yanbaev		51.225	42.2949		123	135	178
QUROB_424_1	Quercus robur	Russia		43D	2014-12-01	2015-01-06	Tissue	buds	Yulai Yanbaev		51.225	42.2949		123	135	178
QUROB_425_1	Quercus robur	Russia		43D	2014-12-01	2015-01-06	Tissue	buds, cambium	Yulai Yanbaev		51.225	42.2949		123	135	178
QUROB_426_1	Quercus robur	Russia		43D	2014-12-01	2015-01-06	Tissue	buds, cambium	Yulai Yanbaev		51.225	42.2949		123	135	178	185
QUROB_427_1	Quercus robur	Russia		43D	2014-12-01	2015-01-06	Tissue	buds, cambium	Yulai Yanbaev		51.225	42.2949		123	135	178
QUROB_428_1	Quercus robur	Russia		43D	2014-12-01	2015-01-06	Tissue	buds	Yulai Yanbaev		51.225	42.2949		123		178	185
QUROB_429_1	Quercus robur	Russia		43D	2014-12-01	2015-01-06	Tissue	buds	Yulai Yanbaev		51.225	42.2949		123		178	185
QUROB_430_1	Quercus robur	Russia		43D	2014-12-01	2015-01-06	Tissue	buds, cambium	Yulai Yanbaev		51.225	42.2949		123	135	178	185
QUROB_431_1	Quercus robur	Russia		44D	2014-12-01	2015-01-06	Tissue	buds	Yulai Yanbaev		52.3197	41.2148		123	135	178	185
QUROB_432_1	Quercus robur	Russia		44D	2014-12-01	2015-01-06	Tissue	buds	Yulai Yanbaev		52.3197	41.2148		123	135	178	185
QUROB_433_1	Quercus robur	Russia		44D	2014-12-01	2015-01-06	Tissue	buds, cambium	Yulai Yanbaev		52.3197	41.2148		123	135	178	185
QUROB_434_1	Quercus robur	Russia		44D	2014-12-01	2015-01-06	Tissue	buds, cambium	Yulai Yanbaev		52.3197	41.2148		123	135	178	185
QUROB_435_1	Quercus robur	Russia		44D	2014-12-01	2015-01-06	Tissue	buds, cambium	Yulai Yanbaev		52.3197	41.2148		123	135	178	185
QUROB_436_1	Quercus robur	Russia		44D	2014-12-01	2015-01-06	Tissue	buds, cambium	Yulai Yanbaev		52.3197	41.2148		123	135	178	185
QUROB_438_1	Quercus robur	Russia		44D	2014-12-01	2015-01-06	Tissue	buds, cambium	Yulai Yanbaev		52.3197	41.2148		123	135	178
QUROB_439_1	Quercus robur	Russia		44D	2014-12-01	2015-01-06	Tissue	buds, cambium	Yulai Yanbaev		52.3197	41.2148		123	135	178	185
QUROB_440_1	Quercus robur	Russia		44D	2014-12-01	2015-01-06	Tissue	buds	Yulai Yanbaev		52.3197	41.2148		123	135	178	185
QUROB_441_1	Quercus robur	Russia		44D	2014-12-01	2015-01-06	Tissue	buds	Yulai Yanbaev		52.3197	41.2148		123	135	178	185
QUROB_442_1	Quercus robur	Russia		44D	2014-12-01	2015-01-06	Tissue	buds	Yulai Yanbaev		52.3197	41.2148		123	135	178
QUROB_443_1	Quercus robur	Russia		44D	2014-12-01	2015-01-06	Tissue	buds	Yulai Yanbaev		52.3197	41.2148		123	135	178	185
QUROB_444_1	Quercus robur	Russia		44D	2014-12-01	2015-01-06	Tissue	buds	Yulai Yanbaev		52.3197	41.2148		123	135	178	185
QUROB_446_1	Quercus robur	Russia		44D	2014-12-01	2015-01-06	Tissue	buds, cambium	Yulai Yanbaev		52.3197	41.2148		123	135	178	185
QUROB_447_1	Quercus robur	Russia		44D	2014-12-01	2015-01-06	Tissue	buds, cambium	Yulai Yanbaev		52.3197	41.2148		123	135	178	185
QUROB_448_1	Quercus robur	Russia		44D	2014-12-01	2015-01-06	Tissue	buds, cambium	Yulai Yanbaev		52.3197	41.2148		123	135	178	185
QUROB_449_1	Quercus robur	Russia		44D	2014-12-01	2015-01-06	Tissue	buds, cambium	Yulai Yanbaev		52.3197	41.2148		123	135	178	185
QUROB_450_1	Quercus robur	Russia		44D	2014-12-01	2015-01-06	Tissue	buds	Yulai Yanbaev		52.3197	41.2148		123	135	178	185
QUROB_451_1	Quercus robur	Russia		44D	2014-12-01	2015-01-06	Tissue	buds	Yulai Yanbaev		52.3197	41.2148		123	135	178	185
QUROB_452_1	Quercus robur	Russia		44D	2014-12-01	2015-01-06	Tissue	buds, cambium	Yulai Yanbaev		52.3197	41.2148		123	135	178	185
QUROB_453_1	Quercus robur	Russia		44D	2014-12-01	2015-01-06	Tissue	buds, cambium	Yulai Yanbaev		52.3197	41.2148		123	135	178
QUROB_454_1	Quercus robur	Russia		44D	2014-12-01	2015-01-06	Tissue	buds, cambium	Yulai Yanbaev		52.3197	41.2148		123	135	178	185
QUROB_455_1	Quercus robur	Russia		44D	2014-12-01	2015-01-06	Tissue	buds	Yulai Yanbaev		52.3197	41.2148		123	135	178
QUROB_456_1	Quercus robur	Russia		44D	2014-12-01	2015-01-06	Tissue	buds	Yulai Yanbaev		52.3197	41.2148		123	135	178
QUROB_457_1	Quercus robur	Russia		44D	2014-12-01	2015-01-06	Tissue	buds	Yulai Yanbaev		52.3197	41.2148		123	135	178	185
QUROB_459_1	Quercus robur	Russia		45D	2014-12-01	2015-01-06	Tissue	buds	Yulai Yanbaev		53.1868	41.4303		123	135	178
QUROB_460_1	Quercus robur	Russia		45D	2014-12-01	2015-01-06	Tissue	buds	Yulai Yanbaev		53.1868	41.4303		123	135	178
QUROB_461_1	Quercus robur	Russia		45D	2014-12-01	2015-01-06	Tissue	buds	Yulai Yanbaev		53.1868	41.4303		123	135	178
QUROB_462_1	Quercus robur	Russia		45D	2014-12-01	2015-01-06	Tissue	buds	Yulai Yanbaev		53.1868	41.4303		123	135	178
QUROB_463_1	Quercus robur	Russia		45D	2014-12-01	2015-01-06	Tissue	buds	Yulai Yanbaev		53.1868	41.4303		123	135	178
QUROB_464_1	Quercus robur	Russia		45D	2014-12-01	2015-01-06	Tissue	buds	Yulai Yanbaev		53.1868	41.4303		123	135	178
QUROB_465_1	Quercus robur	Russia		45D	2014-12-01	2015-01-06	Tissue	buds, cambium	Yulai Yanbaev		53.1868	41.4303		123	135	178	185
QUROB_466_1	Quercus robur	Russia		45D	2014-12-01	2015-01-06	Tissue	buds	Yulai Yanbaev		53.1868	41.4303		123	135	178
QUROB_467_1	Quercus robur	Russia		45D	2014-12-01	2015-01-06	Tissue	buds	Yulai Yanbaev		53.1868	41.4303		123	135	178	185
QUROB_468_1	Quercus robur	Russia		45D	2014-12-01	2015-01-06	Tissue	buds, cambium	Yulai Yanbaev		53.1868	41.4303		123	135	178	185
QUROB_469_1	Quercus robur	Russia		45D	2014-12-01	2015-01-06	Tissue	buds	Yulai Yanbaev		53.1868	41.4303		123	135	178
QUROB_470_1	Quercus robur	Russia		45D	2014-12-01	2015-01-06	Tissue	buds	Yulai Yanbaev		53.1868	41.4303		123	135	178
QUROB_471_1	Quercus robur	Russia		45D	2014-12-01	2015-01-06	Tissue	buds, cambium	Yulai Yanbaev		53.1868	41.4303		123	135	178	185
QUROB_472_1	Quercus robur	Russia		45D	2014-12-01	2015-01-06	Tissue	buds	Yulai Yanbaev		53.1868	41.4303		123	135	178	185
QUROB_474_1	Quercus robur	Russia		45D	2014-12-01	2015-01-06	Tissue	buds, cambium	Yulai Yanbaev		53.1868	41.4303		123	135	178	185
QUROB_476_1	Quercus robur	Russia		45D	2014-12-01	2015-01-06	Tissue	buds	Yulai Yanbaev		53.1868	41.4303		123	135	178	185
QUROB_477_1	Quercus robur	Russia		45D	2014-12-01	2015-01-06	Tissue	buds	Yulai Yanbaev		53.1868	41.4303		123	135	178	185
QUROB_478_1	Quercus robur	Russia		45D	2014-12-01	2015-01-06	Tissue	buds, cambium	Yulai Yanbaev		53.1868	41.4303		123	135	178	185
QUROB_479_1	Quercus robur	Russia		45D	2014-12-01	2015-01-06	Tissue	buds	Yulai Yanbaev		53.1868	41.4303		123	135	178
QUROB_480_1	Quercus robur	Russia		45D	2014-12-01	2015-01-06	Tissue	buds, cambium	Yulai Yanbaev		53.1868	41.4303		123	135	178
QUROB_481_1	Quercus robur	Russia		45D	2014-12-01	2015-01-06	Tissue	buds, cambium	Yulai Yanbaev		53.1868	41.4303		123		178
QUROB_482_1	Quercus robur	Russia		45D	2014-12-01	2015-01-06	Tissue	buds	Yulai Yanbaev		53.1868	41.4303		123	135	178
QUROB_483_1	Quercus robur	Russia		45D	2014-12-01	2015-01-06	Tissue	buds, cambium	Yulai Yanbaev		53.1868	41.4303		123	135	178
QUROB_484_1	Quercus robur	Russia		45D	2014-12-01	2015-01-06	Tissue	buds, cambium	Yulai Yanbaev		53.1868	41.4303		123	135	178
QUROB_485_1	Quercus robur	Russia		45D	2014-12-01	2015-01-06	Tissue	cambium	Yulai Yanbaev		53.1868	41.4303		123	135	178
QUROB_486_1	Quercus robur	Russia		45D	2014-12-01	2015-01-06	Tissue	buds, cambium	Yulai Yanbaev		53.1868	41.4303		123	135	178
QUROB_487_1	Quercus robur	Russia		45D	2014-12-01	2015-01-06	Tissue	cambium	Yulai Yanbaev		53.1868	41.4303		123	135	178
QUROB_488_1	Quercus robur	Russia		47D	2014-12-01	2015-01-06	Tissue	buds, cambium	Yulai Yanbaev		54.1473	45.1435		123	135	178	185
QUROB_489_1	Quercus robur	Russia		47D	2014-12-01	2015-01-06	Tissue	buds	Yulai Yanbaev		54.1473	45.1435		123	135	178	185
QUROB_490_1	Quercus robur	Russia		47D	2014-12-01	2015-01-06	Tissue	buds	Yulai Yanbaev		54.1473	45.1435		123	135	178	185
QUROB_491_1	Quercus robur	Russia		47D	2014-12-01	2015-01-06	Tissue	buds	Yulai Yanbaev		54.1473	45.1435		123	135	178	185
QUROB_492_1	Quercus robur	Russia		47D	2014-12-01	2015-01-06	Tissue	buds, cambium	Yulai Yanbaev		54.1473	45.1435		123	135	178	185
QUROB_493_1	Quercus robur	Russia		47D	2014-12-01	2015-01-06	Tissue	buds, cambium	Yulai Yanbaev		54.1473	45.1435		123	135	178
QUROB_494_1	Quercus robur	Russia		47D	2014-12-01	2015-01-06	Tissue	dead_cambium, dead_buds	Yulai Yanbaev		54.1473	45.1435		123	135	178	185
QUROB_495_1	Quercus robur	Russia		47D	2014-12-01	2015-01-06	Tissue	buds	Yulai Yanbaev		54.1473	45.1435		123	135	178	185
QUROB_496_1	Quercus robur	Russia		47D	2014-12-01	2015-01-06	Tissue	buds	Yulai Yanbaev		54.1473	45.1435		123	135	178	185
QUROB_497_1	Quercus robur	Russia		47D	2014-12-01	2015-01-06	Tissue	dead_buds	Yulai Yanbaev		54.1473	45.1435		123		178	185
QUROB_498_1	Quercus robur	Russia		47D	2014-12-01	2015-01-06	Tissue	buds	Yulai Yanbaev		54.1473	45.1435		123	135	178	185
QUROB_500_1	Quercus robur	Russia		47D	2014-12-01	2015-01-06	Tissue	buds, cambium	Yulai Yanbaev		54.1473	45.1435		123		178
QUROB_502_1	Quercus robur	Russia		47D	2014-12-01	2015-01-06	Tissue	dead_cambium, dead_buds	Yulai Yanbaev		54.1473	45.1435		123		178	185
QUROB_503_1	Quercus robur	Russia		47D	2014-12-01	2015-01-06	Tissue	buds, cambium	Yulai Yanbaev		54.1473	45.1435		123	135	178	185
QUROB_504_1	Quercus robur	Russia		50D	2014-12-01	2015-01-06	Tissue	buds	Yulai Yanbaev		55.3922	48.5098		123	135	178	185
QUROB_505_1	Quercus robur	Russia		50D	2014-12-01	2015-01-06	Tissue	buds, cambium	Yulai Yanbaev		55.3922	48.5098		123		178	185
QUROB_506_1	Quercus robur	Russia		50D	2014-12-01	2015-01-06	Tissue	buds	Yulai Yanbaev		55.3922	48.5098		123	135	178	185
QUROB_507_1	Quercus robur	Russia		50D	2014-12-01	2015-01-06	Tissue	buds, cambium	Yulai Yanbaev		55.3922	48.5098		123	135	178	185
QUROB_508_1	Quercus robur	Russia		50D	2014-12-01	2015-01-06	Tissue	buds, cambium	Yulai Yanbaev		55.3922	48.5098		123		178	185
QUROB_509_1	Quercus robur	Russia		50D	2014-12-01	2015-01-06	Tissue	buds, cambium	Yulai Yanbaev		55.3922	48.5098		123		178
QUROB_510_1	Quercus robur	Russia		50D	2014-12-01	2015-01-06	Tissue	buds	Yulai Yanbaev		55.3922	48.5098		123		178	185
QUROB_511_1	Quercus robur	Russia		50D	2014-12-01	2015-01-06	Tissue	buds	Yulai Yanbaev		55.3922	48.5098		123		178	185
QUROB_512_1	Quercus robur	Russia		50D	2014-12-01	2015-01-06	Tissue	buds, cambium	Yulai Yanbaev		55.3922	48.5098		123	135	178	185
QUROB_513_1	Quercus robur	Russia		50D	2014-12-01	2015-01-06	Tissue	buds, cambium	Yulai Yanbaev		55.3922	48.5098		123		178
QUROB_514_1	Quercus robur	Russia		50D	2014-12-01	2015-01-06	Tissue	buds, cambium	Yulai Yanbaev		55.3922	48.5098		123		178	185
QUROB_515_1	Quercus robur	Russia		50D	2014-12-01	2015-01-06	Tissue	buds	Yulai Yanbaev		55.3922	48.5098		123		178
QUROB_517_1	Quercus robur	Russia		50D	2014-12-01	2015-01-06	Tissue	buds, cambium	Yulai Yanbaev		55.3922	48.5098		123		178	185
QUROB_518_1	Quercus robur	Russia		50D	2014-12-01	2015-01-06	Tissue	buds	Yulai Yanbaev		55.3922	48.5098		123		178
QUROB_519_1	Quercus robur	Russia		50D	2014-12-01	2015-01-06	Tissue	buds, cambium	Yulai Yanbaev		55.3922	48.5098		123		178	185
QUROB_521_1	Quercus robur	Russia		50D	2014-12-01	2015-01-06	Tissue	buds, cambium	Yulai Yanbaev		55.3922	48.5098		123	135	178
QUROB_522_1	Quercus robur	Russia		50D	2014-12-01	2015-01-06	Tissue	buds	Yulai Yanbaev		55.3922	48.5098		123	135	178	185
QUROB_523_1	Quercus robur	Russia		51D	2014-12-01	2015-01-06	Tissue	buds, cambium	Yulai Yanbaev		55.4081	50.4385		123	135	178	185
QUROB_524_1	Quercus robur	Russia		51D	2014-12-01	2015-01-06	Tissue	buds	Yulai Yanbaev		55.4081	50.4385		123	135	178	185
QUROB_525_1	Quercus robur	Russia		51D	2014-12-01	2015-01-06	Tissue	buds, cambium	Yulai Yanbaev		55.4081	50.4385		123	135	178	185
QUROB_526_1	Quercus robur	Russia		51D	2014-12-01	2015-01-06	Tissue	buds	Yulai Yanbaev		55.4081	50.4385		123	135	178	185
QUROB_527_1	Quercus robur	Russia		51D	2014-12-01	2015-01-06	Tissue	buds, cambium	Yulai Yanbaev		55.4081	50.4385		123	135	178	185
QUROB_528_1	Quercus robur	Russia		51D	2014-12-01	2015-01-06	Tissue	buds, cambium	Yulai Yanbaev		55.4081	50.4385		123	135	178	185
QUROB_529_1	Quercus robur	Russia		51D	2014-12-01	2015-01-06	Tissue	dead_cambium, dead_buds	Yulai Yanbaev		55.4081	50.4385		123	135	178	185
QUROB_531_1	Quercus robur	Russia		51D	2014-12-01	2015-01-06	Tissue	buds	Yulai Yanbaev		55.4081	50.4385		123	135	178	185
QUROB_532_1	Quercus robur	Russia		51D	2014-12-01	2015-01-06	Tissue	buds	Yulai Yanbaev		55.4081	50.4385		123	135	178	185
QUROB_533_1	Quercus robur	Russia		51D	2014-12-01	2015-01-06	Tissue	buds, cambium	Yulai Yanbaev		55.4081	50.4385		123	135	178	185
QUROB_534_1	Quercus robur	Russia		51D	2014-12-01	2015-01-06	Tissue	buds	Yulai Yanbaev		55.4081	50.4385		123		178
QUROB_535_1	Quercus robur	Russia		51D	2014-12-01	2015-01-06	Tissue	buds	Yulai Yanbaev		55.4081	50.4385		123	135	178	185
QUROB_536_1	Quercus robur	Russia		51D	2014-12-01	2015-01-06	Tissue	buds	Yulai Yanbaev		55.4081	50.4385		123	135	178
QUROB_537_1	Quercus robur	Russia		51D	2014-12-01	2015-01-06	Tissue	buds	Yulai Yanbaev		55.4081	50.4385		123	135	178	185
QUROB_538_1	Quercus robur	Russia		51D	2014-12-01	2015-01-06	Tissue	buds, cambium	Yulai Yanbaev		55.4081	50.4385		123	135	178	185
QUROB_539_1	Quercus robur	Russia		51D	2014-12-01	2015-01-06	Tissue	buds, cambium	Yulai Yanbaev		55.4081	50.4385		123	135	178
QUROB_543_1	Quercus robur	Russia		51D	2014-12-01	2015-01-06	Tissue	buds, cambium	Yulai Yanbaev		55.4081	50.4385		123			185
QUROB_544_1	Quercus robur	Russia		51D	2014-12-01	2015-01-06	Tissue	buds, cambium	Yulai Yanbaev		55.4081	50.4385		123	135	178	185
QUROB_545_1	Quercus robur	Russia		51D	2014-12-01	2015-01-06	Tissue	buds, cambium	Yulai Yanbaev		55.4081	50.4385		123	135	178	185
QUROB_546_1	Quercus robur	Russia		51D	2014-12-01	2015-01-06	Tissue	buds	Yulai Yanbaev		55.4081	50.4385		123	135	178	185
QUROB_548_1	Quercus robur	Russia		51D	2014-12-01	2015-01-06	Tissue	buds, cambium	Yulai Yanbaev		55.4081	50.4385		123	135	178	185
QUROB_549_1	Quercus robur	Russia		51D	2014-12-01	2015-01-06	Tissue	buds, cambium	Yulai Yanbaev		55.4081	50.4385		123	135	178	185
QUROB_550_1	Quercus robur	Russia		51D	2014-12-01	2015-01-06	Tissue	buds, cambium	Yulai Yanbaev		55.4081	50.4385		123	135	178	185
QUROB_551_1	Quercus robur	Russia		51D	2014-12-01	2015-01-06	Tissue	buds, cambium	Yulai Yanbaev		55.4081	50.4385		123	135	178	185
QUROB_552_1	Quercus robur	Russia		51D	2014-12-01	2015-01-06	Tissue	buds, cambium	Yulai Yanbaev		55.4081	50.4385		123	135	178	185
QUROB_553_1	Quercus robur	Russia		46D	2014-12-01	2015-01-06	Tissue	buds	Yulai Yanbaev		54.1022	42.3435		123	135	178	185
QUROB_554_1	Quercus robur	Russia		46D	2014-12-01	2015-01-06	Tissue	buds, cambium	Yulai Yanbaev		54.1022	42.3435		123	135	178	185
QUROB_555_1	Quercus robur	Russia		46D	2014-12-01	2015-01-06	Tissue	buds, cambium	Yulai Yanbaev		54.1022	42.3435		123	135	178	185
QUROB_556_1	Quercus robur	Russia		46D	2014-12-01	2015-01-06	Tissue	buds, cambium	Yulai Yanbaev		54.1022	42.3435		123	135	178	185
QUROB_557_1	Quercus robur	Russia		46D	2014-12-01	2015-01-06	Tissue	buds, cambium	Yulai Yanbaev		54.1022	42.3435		123	135	178	185
QUROB_558_1	Quercus robur	Russia		46D	2014-12-01	2015-01-06	Tissue	buds, cambium	Yulai Yanbaev		54.1022	42.3435		123	135	178	185
QUROB_559_1	Quercus robur	Russia		46D	2014-12-01	2015-01-06	Tissue	buds	Yulai Yanbaev		54.1022	42.3435		123	135	178	185
QUROB_560_1	Quercus robur	Russia		46D	2014-12-01	2015-01-06	Tissue	buds, cambium	Yulai Yanbaev		54.1022	42.3435		123	135	178	185
QUROB_561_1	Quercus robur	Russia		46D	2014-12-01	2015-01-06	Tissue	buds, cambium	Yulai Yanbaev		54.1022	42.3435		123	135	178	185
QUROB_562_1	Quercus robur	Russia		46D	2014-12-01	2015-01-06	Tissue	buds, cambium	Yulai Yanbaev		54.1022	42.3435		123	135	178	185
QUROB_563_1	Quercus robur	Russia		46D	2014-12-01	2015-01-06	Tissue	buds, cambium	Yulai Yanbaev		54.1022	42.3435		123	135	178	185
QUROB_564_1	Quercus robur	Russia		46D	2014-12-01	2015-01-06	Tissue	buds, cambium	Yulai Yanbaev		54.1022	42.3435		123	135	178	185
QUROB_565_1	Quercus robur	Russia		46D	2014-12-01	2015-01-06	Tissue	buds, cambium	Yulai Yanbaev		54.1022	42.3435		123	135	178	185
QUROB_566_1	Quercus robur	Russia		46D	2014-12-01	2015-01-06	Tissue	buds, cambium	Yulai Yanbaev		54.1022	42.3435		123	135	178	185
QUROB_568_1	Quercus robur	Russia		46D	2014-12-01	2015-01-06	Tissue	buds, cambium	Yulai Yanbaev		54.1022	42.3435		123	135	178	185
QUROB_569_1	Quercus robur	Russia		46D	2014-12-01	2015-01-06	Tissue	buds	Yulai Yanbaev		54.1022	42.3435		123		178	185
QUROB_570_1	Quercus robur	Russia		46D	2014-12-01	2015-01-06	Tissue	buds, cambium	Yulai Yanbaev		54.1022	42.3435		123	135	178	185
QUROB_571_1	Quercus robur	Russia		46D	2014-12-01	2015-01-06	Tissue	buds, cambium	Yulai Yanbaev		54.1022	42.3435		123	135	178	185
QUROB_572_1	Quercus robur	Russia		46D	2014-12-01	2015-01-06	Tissue	buds	Yulai Yanbaev		54.1022	42.3435		123	135	178	185
QUROB_573_1	Quercus robur	Russia		46D	2014-12-01	2015-01-06	Tissue	buds, cambium	Yulai Yanbaev		54.1022	42.3435		123	135	178	185
QUROB_574_1	Quercus robur	Russia		46D	2014-12-01	2015-01-06	Tissue	buds, cambium	Yulai Yanbaev		54.1022	42.3435		123	135	178	185
QUROB_575_1	Quercus robur	Russia		46D	2014-12-01	2015-01-06	Tissue	buds, cambium	Yulai Yanbaev		54.1022	42.3435		123	135	178	185
QUROB_576_1	Quercus robur	Russia		46D	2014-12-01	2015-01-06	Tissue	cambium	Yulai Yanbaev		54.1022	42.3435		123	135	178	185
QUROB_577_1	Quercus robur	Russia		46D	2014-12-01	2015-01-06	Tissue	buds, cambium	Yulai Yanbaev		54.1022	42.3435		123	135	178	185
QUROB_578_1	Quercus robur	Russia		46D	2014-12-01	2015-01-06	Tissue	buds, cambium	Yulai Yanbaev		54.1022	42.3435		123		178	185
QUROB_579_1	Quercus robur	Russia		46D	2014-12-01	2015-01-06	Tissue	cambium	Yulai Yanbaev		54.1022	42.3435		123	135	178
QUROB_581_1	Quercus robur	Russia		46D	2014-12-01	2015-01-06	Tissue	buds, cambium	Yulai Yanbaev		54.1022	42.3435		123	135	178	185
QUROB_582_1	Quercus robur	Russia		46D	2014-12-01	2015-01-06	Tissue	buds, cambium	Yulai Yanbaev		54.1022	42.3435		123	135	178	185
QUROB_583_1	Quercus robur	Russia		38D	2014-12-01	2015-01-06	Tissue	buds, cambium	Yulai Yanbaev		54.0121	51.4809		123	135	178	185
QUROB_584_1	Quercus robur	Russia		38D	2014-12-01	2015-01-06	Tissue	buds, cambium	Yulai Yanbaev		54.0121	51.4809		123	135	178	185
QUROB_585_1	Quercus robur	Russia		38D	2014-12-01	2015-01-06	Tissue	buds, cambium	Yulai Yanbaev		54.0121	51.4809		123	135	178	185
QUROB_586_1	Quercus robur	Russia		38D	2014-12-01	2015-01-06	Tissue	buds, cambium	Yulai Yanbaev		54.0121	51.4809		123	135	178
QUROB_587_1	Quercus robur	Russia		38D	2014-12-01	2015-01-06	Tissue	buds, cambium	Yulai Yanbaev		54.0121	51.4809		123	135	178
QUROB_588_1	Quercus robur	Russia		38D	2014-12-01	2015-01-06	Tissue	buds, cambium	Yulai Yanbaev		54.0121	51.4809		123	135	178	185
QUROB_589_1	Quercus robur	Russia		38D	2014-12-01	2015-01-06	Tissue	buds, cambium	Yulai Yanbaev		54.0121	51.4809		123	135	178	185
QUROB_590_1	Quercus robur	Russia		38D	2014-12-01	2015-01-06	Tissue	buds, cambium	Yulai Yanbaev		54.0121	51.4809		123	135	178	185
QUROB_591_1	Quercus robur	Russia		38D	2014-12-01	2015-01-06	Tissue	buds, cambium	Yulai Yanbaev		54.0121	51.4809		123	135	178	185
QUROB_592_1	Quercus robur	Russia		38D	2014-12-01	2015-01-06	Tissue	buds, cambium	Yulai Yanbaev		54.0121	51.4809		123	135	178	185
QUROB_593_1	Quercus robur	Russia		38D	2014-12-01	2015-01-06	Tissue	buds, cambium	Yulai Yanbaev		54.0121	51.4809		123	135	178	185
QUROB_594_1	Quercus robur	Russia		38D	2014-12-01	2015-01-06	Tissue	buds, cambium	Yulai Yanbaev		54.0121	51.4809		123	135	178	185
QUROB_595_1	Quercus robur	Russia		38D	2014-12-01	2015-01-06	Tissue	buds	Yulai Yanbaev		54.0121	51.4809		123	135	178	185
QUROB_596_1	Quercus robur	Russia		38D	2014-12-01	2015-01-06	Tissue	buds	Yulai Yanbaev		54.0121	51.4809		123	135	178	185
QUROB_597_1	Quercus robur	Russia		38D	2014-12-01	2015-01-06	Tissue	buds	Yulai Yanbaev		54.0121	51.4809		123	135	178
QUROB_598_1	Quercus robur	Russia		38D	2014-12-01	2015-01-06	Tissue	buds	Yulai Yanbaev		54.0121	51.4809		123	135	178	185
QUROB_599_1	Quercus robur	Russia		38D	2014-12-01	2015-01-06	Tissue	buds, cambium	Yulai Yanbaev		54.0121	51.4809		123	135	178	185
QUROB_601_1	Quercus robur	Russia		38D	2014-12-01	2015-01-06	Tissue	buds, cambium	Yulai Yanbaev		54.0121	51.4809		123	135	178
QUROB_602_1	Quercus robur	Russia		38D	2014-12-01	2015-01-06	Tissue	buds	Yulai Yanbaev		54.0121	51.4809		123	135	178	185
QUROB_603_1	Quercus robur	Russia		38D	2014-12-01	2015-01-06	Tissue	cambium	Yulai Yanbaev		54.0121	51.4809		123	135	178	185
QUROB_604_1	Quercus robur	Russia		38D	2014-12-01	2015-01-06	Tissue	buds	Yulai Yanbaev		54.0121	51.4809		123	135	178	185
QUROB_605_1	Quercus robur	Russia		38D	2014-12-01	2015-01-06	Tissue	buds, cambium	Yulai Yanbaev		54.0121	51.4809		123	135	178	185
QUROB_606_1	Quercus robur	Russia		38D	2014-12-01	2015-01-06	Tissue	buds, cambium	Yulai Yanbaev		54.0121	51.4809		123	135	178
QUROB_607_1	Quercus robur	Russia		38D	2014-12-01	2015-01-06	Tissue	buds	Yulai Yanbaev		54.0121	51.4809		123	135	178	185
QUROB_608_1	Quercus robur	Russia		38D	2014-12-01	2015-01-06	Tissue	buds	Yulai Yanbaev		54.0121	51.4809		123	135	178	185
QUROB_609_1	Quercus robur	Russia		48D	2014-12-01	2015-01-06	Tissue	buds, cambium	Yulai Yanbaev		54.2274	48.1209		123	135	178	185
QUROB_610_1	Quercus robur	Russia		48D	2014-12-01	2015-01-06	Tissue	buds, cambium	Yulai Yanbaev		54.2274	48.1209		123	135	178	185
QUROB_611_1	Quercus robur	Russia		48D	2014-12-01	2015-01-06	Tissue	buds, cambium	Yulai Yanbaev		54.2274	48.1209		123	135	178	185
QUROB_612_1	Quercus robur	Russia		48D	2014-12-01	2015-01-06	Tissue	buds, cambium	Yulai Yanbaev		54.2274	48.1209		123			185
QUROB_615_1	Quercus robur	Russia		48D	2014-12-01	2015-01-06	Tissue	buds	Yulai Yanbaev		54.2274	48.1209		123		178
QUROB_616_1	Quercus robur	Russia		48D	2014-12-01	2015-01-06	Tissue	buds, cambium	Yulai Yanbaev		54.2274	48.1209		123		178
QUROB_618_1	Quercus robur	Russia		48D	2014-12-01	2015-01-06	Tissue	buds	Yulai Yanbaev		54.2274	48.1209		123		178
QUROB_622_1	Quercus robur	Russia		48D	2014-12-01	2015-01-06	Tissue	buds, cambium	Yulai Yanbaev		54.2274	48.1209		123	135	178	185
QUROB_623_1	Quercus robur	Russia		48D	2014-12-01	2015-01-06	Tissue	buds, cambium	Yulai Yanbaev		54.2274	48.1209		123		178	185
QUROB_625_1	Quercus robur	Russia		48D	2014-12-01	2015-01-06	Tissue	buds	Yulai Yanbaev		54.2274	48.1209		123	135	178
QUROB_626_1	Quercus robur	Russia		48D	2014-12-01	2015-01-06	Tissue	buds, cambium	Yulai Yanbaev		54.2274	48.1209		123			185
QUROB_627_1	Quercus robur	Russia		48D	2014-12-01	2015-01-06	Tissue	buds	Yulai Yanbaev		54.2274	48.1209		123	135	178	185
QUROB_628_1	Quercus robur	Russia		48D	2014-12-01	2015-01-06	Tissue	buds, cambium	Yulai Yanbaev		54.2274	48.1209		123			185
QUROB_630_1	Quercus robur	Russia		48D	2014-12-01	2015-01-06	Tissue	buds, cambium	Yulai Yanbaev		54.2274	48.1209		123			185
QUROB_632_1	Quercus robur	Russia		48D	2014-12-01	2015-01-06	Tissue	buds, cambium	Yulai Yanbaev		54.2274	48.1209		123	135	178	185
QUROB_633_1	Quercus robur	Russia		48D	2014-12-01	2015-01-06	Tissue	buds	Yulai Yanbaev		54.2274	48.1209		123	135	178	185
QUROB_634_1	Quercus robur	Russia		48D	2014-12-01	2015-01-06	Tissue	buds	Yulai Yanbaev		54.2274	48.1209		123		178	185
QUROB_636_1	Quercus robur	Russia		48D	2014-12-01	2015-01-06	Tissue	buds, cambium	Yulai Yanbaev		54.2274	48.1209		123	135	178	185
QUROB_637_1	Quercus robur	Russia		48D	2014-12-01	2015-01-06	Tissue	buds, cambium	Yulai Yanbaev		54.2274	48.1209		123	135	178	185
QUROB_638_1	Quercus robur	Russia		48D	2014-12-01	2015-01-06	Tissue	buds, cambium	Yulai Yanbaev		54.2274	48.1209		123	135	178	185
QUROB_1004_1	Quercus robur	Germany		Benninghausen	2004-05-14	2004-05-14	Tissue	leaf	Hilke Schroeder		51.676138	8.262279						86_101
QUROB_1005_1	Quercus robur	Germany		Benninghausen	2004-05-14	2004-05-14	Tissue	leaf	Hilke Schroeder		51.676138	8.262279						86_101
QUROB_1006_1	Quercus robur	Germany		Benninghausen	2004-05-14	2004-05-14	Tissue	leaf	Hilke Schroeder		51.676138	8.262279						86_101
QUROB_1009_1	Quercus robur	Germany		Benninghausen	2004-05-14	2004-05-14	Tissue	leaf	Hilke Schroeder		51.676138	8.262279		123	135	178		86_101
QUROB_1023_1	Quercus robur	Germany		Benninghausen	2004-05-14	2004-05-14	Tissue	leaf	Hilke Schroeder		51.676138	8.262279		123	135	178	185	86_101
QUROB_1060_1	Quercus robur	Germany		Borken	2003-05-13	2003-05-16	Tissue	leaf	Hilke Schroeder		52.021493	6.938061		123	135	178	185	86_101
QUROB_1061_1	Quercus robur	Germany		Borken	2003-05-27	2003-05-29	Tissue	leaf	Hilke Schroeder		52.021493	6.938061		123	135	178	185
QUROB_1131_1	Quercus robur	Germany		Hoexter	2004-05-26	2004-05-27	Tissue	leaf	Hilke Schroeder		51.856309	9.360722		123	135	178	185	86_101
QUROB_1197_1	Quercus robur	Germany		Kurl	2004-05-13	2004-05-14	Tissue	leaf	Hilke Schroeder		51.561176	7.57213		123	135	178	185	86_101
QUROB_1202_1	Quercus robur	Germany		Kurl	2004-05-13	2004-05-14	Tissue	leaf	Hilke Schroeder		51.561176	7.57213				178	185	86_101
QUROB_1263_1	Quercus robur	Germany		Straelen	2004-05-11	2004-05-14	Tissue	leaf	Hilke Schroeder		51.460836	6.303134		123	135	178	185	86_101
QUROB_1264_1	Quercus robur	Germany		Straelen	2004-05-11	2004-05-14	Tissue	leaf	Hilke Schroeder		51.460836	6.303134		123	135	178	185	86_101
QUROB_1287_1	Quercus robur	Germany		Straelen	2004-05-11	2004-05-14	Tissue	leaf	Hilke Schroeder		51.460836	6.303134						86_101
QUROB_1288_1	Quercus robur	Germany		Straelen	2004-05-11	2004-05-14	Tissue	leaf	Hilke Schroeder		51.460836	6.303134						86_101
QUROB_1289_1	Quercus robur	Germany		Straelen	2004-05-11	2004-05-14	Tissue	leaf	Hilke Schroeder		51.460836	6.303134						86_101
QUROB_1330_1	Quercus robur	Germany		Viersen	2003-05-25	2003-05-29	Tissue	leaf	Hilke Schroeder		51.284278	6.343302				178		86_101
QUROB_1339_1	Quercus robur	Germany		Viersen	2003-05-12	2003-05-16	Tissue	leaf	Hilke Schroeder		51.284278	6.343302				178	185	86_101
QUROB_1343_1	Quercus robur	Germany		Viersen	2003-05-12	2003-05-16	Tissue	leaf	Hilke Schroeder		51.284278	6.343302		123	135	178	185	86_101
QUROB_1345_1	Quercus robur	Germany		Viersen	2003-05-12	2003-05-16	Tissue	leaf	Hilke Schroeder		51.284278	6.343302						86_101
QUROB_1346_1	Quercus robur	Germany		Viersen	2003-05-12	2003-05-16	Tissue	leaf	Hilke Schroeder		51.284278	6.343302				178	185	86_101
QUROB_1348_1	Quercus robur	Germany		Viersen	2003-05-12	2003-05-16	Tissue	leaf	Hilke Schroeder		51.284278	6.343302				178	185	86_101
QUROB_1350_1	Quercus robur	Germany		Viersen	2003-05-12	2003-05-16	Tissue	leaf	Hilke Schroeder		51.284278	6.343302				178	185	86_101
QUROB_1375_1	Quercus robur	Germany		Warendorf	2003-05-16	2003-05-16	Tissue	leaf	Hilke Schroeder		51.834023	7.891956						86_101
QUROB_1376_1	Quercus robur	Germany		Warendorf	2003-05-16	2003-05-16	Tissue	leaf	Hilke Schroeder		51.834023	7.891956						86_101
QUROB_1377_1	Quercus robur	Germany		Warendorf	2003-05-16	2003-05-16	Tissue	leaf	Hilke Schroeder		51.834023	7.891956						86_101
QUROB_1378_1	Quercus robur	Germany		Warendorf	2003-05-16	2003-05-16	Tissue	leaf	Hilke Schroeder		51.834023	7.891956						86_101
QUROB_1532_1	Quercus robur	Bashkiria		Archangelsk	2007-09-01	2007-09-15	Tissue	leaf	Yulai Yanbaev		54.416667	56.666667						86_101
QUROB_1533_1	Quercus robur	Bashkiria		Archangelsk	2007-09-01	2007-09-15	Tissue	leaf	Yulai Yanbaev		54.416667	56.666667						86_101
QUROB_1534_1	Quercus robur	Bashkiria		Archangelsk	2007-09-01	2007-09-15	Tissue	leaf	Yulai Yanbaev		54.416667	56.666667		123	135	178	185	86_101
QUROB_1535_1	Quercus robur	Bashkiria		Archangelsk	2007-09-01	2007-09-15	Tissue	leaf	Yulai Yanbaev		54.416667	56.666667		123	135	178	185	86_101
QUROB_1537_1	Quercus robur	Bashkiria		Archangelsk	2007-09-01	2007-09-15	Tissue	leaf	Yulai Yanbaev		54.416667	56.666667						86_101
QUROB_1540_1	Quercus robur	Bashkiria		Archangelsk	2007-09-01	2007-09-15	Tissue	leaf	Yulai Yanbaev		54.416667	56.666667				178	185	86_101
QUROB_1541_1	Quercus robur	Bashkiria		Archangelsk	2007-09-01	2007-09-15	Tissue	leaf	Yulai Yanbaev		54.416667	56.666667						86_101
QUROB_1549_1	Quercus robur	Bashkiria		Archangelsk	2007-09-01	2007-09-15	Tissue	leaf	Yulai Yanbaev		54.416667	56.666667						86_101
QUROB_1550_1	Quercus robur	Bashkiria		Archangelsk	2007-09-01	2007-09-15	Tissue	leaf	Yulai Yanbaev		54.416667	56.666667						86_101
QUROB_1551_1	Quercus robur	Bashkiria		Archangelsk	2007-09-01	2007-09-15	Tissue	leaf	Yulai Yanbaev		54.416667	56.666667						86_101
QUROB_1572_1	Quercus robur	Bashkiria		Sibai	2007-09-01	2007-09-15	Tissue	leaf	Yulai Yanbaev		52.671186	58.738844		123	135	178	185	86_101
QUROB_1573_1	Quercus robur	Bashkiria		Sibai	2007-09-01	2007-09-15	Tissue	leaf	Yulai Yanbaev		52.671186	58.738844				178	185	86_101
QUROB_1574_1	Quercus robur	Bashkiria		Sibai	2007-09-01	2007-09-15	Tissue	leaf	Yulai Yanbaev		52.671186	58.738844				178	185	86_101
QUROB_1575_1	Quercus robur	Bashkiria		Sibai	2007-09-01	2007-09-15	Tissue	leaf	Yulai Yanbaev		52.671186	58.738844						86_101
QUROB_1576_1	Quercus robur	Bashkiria		Sibai	2007-09-01	2007-09-15	Tissue	leaf	Yulai Yanbaev		52.671186	58.738844		123	135			86_101
QUROB_1585_1	Quercus robur	Finland		Tammisaari	2008-06-03	2008-06-09	Tissue	leaf	Hilke Schroeder		59.969653	23.445392				178	185	86_101
QUROB_1586_1	Quercus robur	Finland		Tammisaari	2008-06-03	2008-06-09	Tissue	leaf	Hilke Schroeder		59.969653	23.445392						86_101
QUROB_1588_1	Quercus robur	Finland		Tammisaari	2008-06-03	2008-06-09	Tissue	leaf	Hilke Schroeder		59.969653	23.445392				178	185	86_101
QUROB_1590_1	Quercus robur	Finland		Tammisaari road	2008-06-03	2008-06-09	Tissue	leaf	Hilke Schroeder		59.985622	23.464711				178	185	86_101
QUROB_1596_1	Quercus robur	Finland		Tammisaari road	2008-06-03	2008-06-09	Tissue	leaf	Hilke Schroeder		59.985622	23.464711				178	185	86_101
QUROB_1597_1	Quercus robur	Finland		Tammisaari road	2008-06-03	2008-06-09	Tissue	leaf	Hilke Schroeder		59.985622	23.464711				178	185	86_101
QUROB_1603_1	Quercus robur	Finland		Tammisaari road	2009-07-10	2009-07-15	Tissue	leaf	Kaija Puputti		59.985622	23.464711						86_101
QUROB_1604_1	Quercus robur	Finland		Tammisaari road	2009-07-10	2009-07-15	Tissue	leaf	Kaija Puputti		59.985622	23.464711				178	185	86_101
QUROB_1605_1	Quercus robur	Finland		Tammisaari road	2009-07-10	2009-07-15	Tissue	leaf	Kaija Puputti		59.985622	23.464711				178	185	86_101
QUROB_1606_1	Quercus robur	Finland		Tammisaari road	2009-07-10	2009-07-15	Tissue	leaf	Kaija Puputti		59.985622	23.464711						86_101
QUROB_1607_1	Quercus robur	Finland		Tammisaari road	2009-07-10	2009-07-15	Tissue	leaf	Kaija Puputti		59.985622	23.464711						86_101
QUROB_1608_1	Quercus robur	Finland		Tammisaari road	2009-07-10	2009-07-15	Tissue	leaf	Kaija Puputti		59.985622	23.464711				178		86_101
QUROB_1609_1	Quercus robur	Finland		Tammisaari road	2009-07-10	2009-07-15	Tissue	leaf	Kaija Puputti		59.985622	23.464711						86_101
QUROB_1610_1	Quercus robur	Finland		Tammisaari road	2009-07-10	2009-07-15	Tissue	leaf	Kaija Puputti		59.985622	23.464711						86_101
QUROB_1611_1	Quercus robur	Finland		Tammisaari road	2009-07-10	2009-07-15	Tissue	leaf	Kaija Puputti		59.985622	23.464711						86_101
QUROB_1612_1	Quercus robur	Finland		Tammisaari road	2009-07-10	2009-07-15	Tissue	leaf	Kaija Puputti		59.985622	23.464711				178	185	86_101
QUROB_1618_1	Quercus robur	Poland		Blizyn	2009-07-01	2009-07-15	Tissue	leaf	Jan Kowalczyk		51.07911	20.74536						86_101
QUROB_1619_1	Quercus robur	Poland		Blizyn	2009-07-01	2009-07-15	Tissue	leaf	Jan Kowalczyk		51.07891	20.74504				178	185	86_101
QUROB_1620_1	Quercus robur	Poland		Blizyn	2009-07-01	2009-07-15	Tissue	leaf	Jan Kowalczyk		51.07877	20.74471				178	185	86_101
QUROB_1621_1	Quercus robur	Poland		Blizyn	2009-07-01	2009-07-15	Tissue	leaf	Jan Kowalczyk		51.67877	20.74442				178	185	86_101
QUROB_1622_1	Quercus robur	Poland		Blizyn	2009-07-01	2009-07-15	Tissue	leaf	Jan Kowalczyk		51.07915	20.74437						86_101
QUROB_1623_1	Quercus robur	Poland		Blizyn	2009-07-01	2009-07-15	Tissue	leaf	Jan Kowalczyk		51.07949	20.74433						86_101
QUROB_1624_1	Quercus robur	Poland		Blizyn	2009-07-01	2009-07-15	Tissue	leaf	Jan Kowalczyk		51.07964	20.74531				178	185	86_101
QUROB_1625_1	Quercus robur	Poland		Blizyn	2009-07-01	2009-07-15	Tissue	leaf	Jan Kowalczyk		51.08002	20.74596						86_101
QUROB_1626_1	Quercus robur	Poland		Blizyn	2009-07-01	2009-07-15	Tissue	leaf	Jan Kowalczyk		51.07967	20.7457				178	185	86_101
QUROB_1627_1	Quercus robur	Poland		Blizyn	2009-07-01	2009-07-15	Tissue	leaf	Jan Kowalczyk		51.07924	20.74506						86_101
QUROB_1657_1	Quercus robur	France		Pierroton	2009-07-01	2009-07-24	Tissue	leaf	Inge van Halder		44.738167	-0.751333				178		86_101
QUROB_1658_1	Quercus robur	France		Pierroton	2009-07-01	2009-07-24	Tissue	leaf	Inge van Halder		44.738167	-0.751333						86_101
QUROB_1659_1	Quercus robur	France		Pierroton	2009-07-01	2009-07-24	Tissue	leaf	Inge van Halder		44.738167	-0.751333				178		86_101
QUROB_1660_1	Quercus robur	France		Pierroton	2009-07-01	2009-07-24	Tissue	leaf	Inge van Halder		44.738167	-0.751333				178	185	86_101
QUROB_1661_1	Quercus robur	France		Pierroton	2009-07-01	2009-07-24	Tissue	leaf	Inge van Halder		44.738167	-0.751333				178		86_101
QUROB_1662_1	Quercus robur	France		Pierroton	2009-07-01	2009-07-24	Tissue	leaf	Inge van Halder		44.738167	-0.751333						86_101
QUROB_1663_1	Quercus robur	France		Pierroton	2009-07-01	2009-07-24	Tissue	leaf	Inge van Halder		44.738167	-0.751333						86_101
QUROB_1664_1	Quercus robur	France		Pierroton	2009-07-01	2009-07-24	Tissue	leaf	Inge van Halder		44.738167	-0.751333						86_101
QUROB_1665_1	Quercus robur	France		Pierroton	2009-07-01	2009-07-24	Tissue	leaf	Inge van Halder		44.738167	-0.751333						86_101
QUROB_1666_1	Quercus robur	France		Pierroton	2009-07-01	2009-07-24	Tissue	leaf	Inge van Halder		44.738167	-0.751333						86_101
QUROB_1692_1	Quercus robur	Germany		ISS Solling	2009-07-01	2009-07-15	Tissue	leaf	Martin Ziehe		51.733333	9.65				178	185	86_101
QUROB_1693_1	Quercus robur	Germany		ISS Solling	2009-07-01	2009-07-15	Tissue	leaf	Martin Ziehe		51.733333	9.65				178	185	86_101
QUROB_1694_1	Quercus robur	Germany		ISS Solling	2009-07-01	2009-07-15	Tissue	leaf	Martin Ziehe		51.733333	9.65				178	185	86_101
QUROB_1695_1	Quercus robur	Germany		ISS Solling	2009-07-01	2009-07-15	Tissue	leaf	Martin Ziehe		51.733333	9.65				178	185	86_101
QUROB_1696_1	Quercus robur	Germany		ISS Solling	2009-07-01	2009-07-15	Tissue	leaf	Martin Ziehe		51.733333	9.65				178	185	86_101
QUROB_1697_1	Quercus robur	Germany		ISS Solling	2009-07-01	2009-07-15	Tissue	leaf	Martin Ziehe		51.733333	9.65				178	185	86_101
QUROB_1698_1	Quercus robur	Germany		ISS Solling	2009-07-01	2009-07-15	Tissue	leaf	Martin Ziehe		51.733333	9.65				178	185	86_101
QUROB_1699_1	Quercus robur	Germany		ISS Solling	2009-07-01	2009-07-15	Tissue	leaf	Martin Ziehe		51.733333	9.65				178	185	86_101
QUROB_1700_1	Quercus robur	Germany		ISS Solling	2009-07-01	2009-07-15	Tissue	leaf	Martin Ziehe		51.733333	9.65				178	185	86_101
QUROB_1701_1	Quercus robur	Germany		ISS Solling	2009-07-01	2009-07-15	Tissue	leaf	Martin Ziehe		51.733333	9.65				178	185	86_101
QUROB_1706_1	Quercus robur	Switzerland	Wallis	ISS Valais	2009-07-01	2009-07-15	Tissue	leaf	Norbert Kräuchi		46.202333	7.540667						86_101
QUROB_1707_1	Quercus robur	Switzerland	Wallis	ISS Valais	2009-07-01	2009-07-15	Tissue	leaf	Norbert Kräuchi		46.202333	7.540667						86_101
QUROB_1709_1	Quercus robur	Switzerland	Wallis	ISS Valais	2009-07-01	2009-07-15	Tissue	leaf	Norbert Kräuchi		46.202333	7.540667						86_101
QUROB_1710_1	Quercus robur	Switzerland	Wallis	ISS Valais	2009-07-01	2009-07-15	Tissue	leaf	Norbert Kräuchi		46.202333	7.540667						86_101
QUROB_1711_1	Quercus robur	Switzerland	Wallis	ISS Valais	2009-07-01	2009-07-15	Tissue	leaf	Norbert Kräuchi		46.202333	7.540667						86_101
QUROB_1713_1	Quercus robur	Switzerland	Wallis	ISS Valais	2009-07-01	2009-07-15	Tissue	leaf	Norbert Kräuchi		46.202333	7.540667						86_101
QUROB_1714_1	Quercus robur	Switzerland	Wallis	ISS Valais	2009-07-01	2009-07-15	Tissue	leaf	Norbert Kräuchi		46.202333	7.540667						86_101
QUROB_1715_1	Quercus robur	Hungary		Teresznyei Fennik	2010-07-01	2010-08-01	Tissue	leaf	Ferenc Lakatos		48.456783	20.617781				178	185	86_101
QUROB_1716_1	Quercus robur	Hungary		Teresznyei Fennik	2010-07-01	2010-08-01	Tissue	leaf	Ferenc Lakatos		48.456783	20.617781				178	185	86_101
QUROB_1717_1	Quercus robur	Hungary		Teresznyei Fennik	2010-07-01	2010-08-01	Tissue	leaf	Ferenc Lakatos		48.456783	20.617781				178	185	86_101
QUROB_1718_1	Quercus robur	Hungary		Teresznyei Fennik	2010-07-01	2010-08-01	Tissue	leaf	Ferenc Lakatos		48.456783	20.617781				178	185	86_101
QUROB_1719_1	Quercus robur	Hungary		Teresznyei Fennik	2010-07-01	2010-08-01	Tissue	leaf	Ferenc Lakatos		48.456783	20.617781				178	185	86_101
QUROB_1720_1	Quercus robur	Hungary		Teresznyei Fennik	2010-07-01	2010-08-01	Tissue	leaf	Ferenc Lakatos		48.456783	20.617781				178	185	86_101
QUROB_1721_1	Quercus robur	Hungary		Teresznyei Fennik	2010-07-01	2010-08-01	Tissue	leaf	Ferenc Lakatos		48.456783	20.617781				178	185	86_101
QUROB_1722_1	Quercus robur	Hungary		Teresznyei Fennik	2010-07-01	2010-08-01	Tissue	leaf	Ferenc Lakatos		48.456783	20.617781				178	185	86_101
QUROB_1723_1	Quercus robur	Hungary		Teresznyei Fennik	2010-07-01	2010-08-01	Tissue	leaf	Ferenc Lakatos		48.456783	20.617781				178	185	86_101
QUROB_1724_1	Quercus robur	Hungary		Teresznyei Fennik	2010-07-01	2010-08-01	Tissue	leaf	Ferenc Lakatos		48.456783	20.617781				178	185	86_101
QUSTE_1_1	Quercus stellata	USA	Georgia		2013-09-01	2014-11-01	DNA		Paul Berrang	Morton Arboretum, Illinois, USA	33.90259	-83.38248	205	115	130	178	185
QUSTE_2_1	Quercus stellata	USA	Georgia		2013-09-01	2014-11-01	DNA		Paul Berrang		33.90259	-83.38248	205	115	130	178	185
QUSTE_3_1	Quercus stellata	USA	Iowa			2014-11-01	DNA		P. J. van der Linden	Morton Arboretum, Illinois, USA	40.612314	-91.685784	198	115	130	178	185
QUSTE_4_1	Quercus stellata	USA	Missouri			2014-11-01	DNA		A. Hipp	Morton Arboretum, Illinois, USA	38.034944	-91.520306	325	115	130	178	185
QUSTE_5_1	Quercus stellata	USA	North Carolina		2013-10-01	2014-11-01	DNA		Paul Berrang		35.25357	-82.19709	342	115	130
QUSTE_6_1	Quercus stellata	USA	North Carolina		2013-10-01	2014-11-01	DNA		Paul Berrang		35.25357	-82.19709	342	115	130	178	185
QUSTE_7_1	Quercus stellata	USA	Ohio		2013-08-29	2014-11-01	DNA		Britton Flash		40.04504	-83.478133	317	115		178	185
QUSTE_8_1	Quercus stellata	USA	North Carolina			2014-11-01	DNA		Paul Manos	Duke University, Durham, NC				115	130	178	185
QUSTE_9_1	Quercus stellata	USA		seed material from wild habitat	2013-04-01	2013-04-15	Tissue	leaf	Gregor Aas	Bot. Garden Bayreuth, Germany								88_101
